# Supplementary material for: Recurring urothelial carcinomas show genomic rearrangements incompatible with a direct relationship
Source: Sci Rep. 2020 Nov 11;10:19539. doi: 10.1038/s41598-020-75854-4 (PMC7658206; doi:10.1038/s41598-020-75854-4)
Supplement: Supplementary file 2 — Supplementary Information 2. [file 41598_2020_75854_MOESM2_ESM.csv]

Sample	Chromosome	Arm	Start_position_hg18	End_position_hg18	number_of_probes	logR_mean	BAF_mean
P1_S1	1	p	751010	7866851	278	0.0509	0.5
P1_S1	1	p	8112441	47792475	1446	-0.0229	0.5
P1_S1	1	p	47802836	108139850	2093	0.0764	0.5
P1_S1	1	p	108177825	120458046	507	0.0313	0.5
P1_S1	1	q	144139757	155345754	167	0.1822	0.6474
P1_S1	1	q	155376248	185562363	1155	0.2922	0.6504
P1_S1	1	q	185620150	198045579	414	0.4254	0.6592
P1_S1	1	q	198049193	205729535	296	0.2044	0.6482
P1_S1	1	q	205840614	212853258	357	0.2969	0.6537
P1_S1	1	q	212886722	217553108	178	0.4084	0.6535
P1_S1	1	q	217555623	247093596	1348	0.3004	0.654
P1_S1	2	p	100819	23592523	1147	0.0751	0.5
P1_S1	2	p	23614918	34263744	476	-0.0181	0.5
P1_S1	2	p	34281137	36545455	164	0.1101	0.5
P1_S1	2	p	36550025	48970389	626	0.0128	0.5
P1_S1	2	p	48980306	53077156	276	0.1507	0.5
P1_S1	2	p	53077830	60726355	327	0.0808	0.5
P1_S1	2	p	60750244	62580658	97	-0.1559	0.5
P1_S1	2	p	62581406	76559865	579	0.0283	0.5
P1_S1	2	p	76568629	84201983	386	0.1437	0.5
P1_S1	2	p	84202139	89874746	101	-0.0072	0.5
P1_S1	2	q	95173331	134563988	1277	0.0623	0.5
P1_S1	2	q	134572135	137585306	79	-0.0239	0.5
P1_S1	2	q	137588330	168341927	1070	0.1052	0.5
P1_S1	2	q	168363779	178083034	378	0.0233	0.5
P1_S1	2	q	178124402	231166063	1825	0.0619	0.5
P1_S1	2	q	231246331	232511696	36	-0.1624	0.5
P1_S1	2	q	232514563	242625553	444	0.0307	0.5
P1_S1	3	p	70973	2629597	238	0.1368	0.5
P1_S1	3	p	2642189	10061680	483	0.0666	0.5
P1_S1	3	p	10108478	10301686	10	-0.4462	0.5
P1_S1	3	p	10311291	18172012	391	0.0098	0.5
P1_S1	3	p	18182735	24465133	256	0.1057	0.5
P1_S1	3	p	24466748	24611528	10	-0.078	0.7688
P1_S1	3	p	24618577	44259588	806	0.0739	0.5
P1_S1	3	p	44266470	53150597	158	-0.0541	0.5
P1_S1	3	p	53526050	73577493	925	0.0719	0.5
P1_S1	3	p	73695639	90107712	490	0.1497	0.5
P1_S1	3	p	90139070	90525615	10	-0.21	0.5821
P1_S1	3	q	95067163	109958664	438	0.0949	0.5
P1_S1	3	q	109961252	110141846	10	0.0514	0.5909
P1_S1	3	q	110145770	117856497	215	0.049	0.5
P1_S1	3	q	117934964	119572404	83	0.1826	0.5
P1_S1	3	q	119584416	143202070	951	0.0232	0.5
P1_S1	3	q	143218222	143820120	28	-0.1309	0.5
P1_S1	3	q	143845092	150062376	244	0.1242	0.5
P1_S1	3	q	150072780	163505653	504	0.0434	0.5
P1_S1	3	q	163531865	170347845	256	0.1448	0.5
P1_S1	3	q	170392307	174707061	191	0.0301	0.5
P1_S1	3	q	174710562	178105612	134	0.1621	0.5
P1_S1	3	q	178106982	195425573	735	0.0366	0.5
P1_S1	3	q	195426261	199318588	161	-0.044	0.5
P1_S1	4	p	92571	3275537	82	-0.0215	0.5
P1_S1	4	p	3308836	24019122	870	0.0822	0.5
P1_S1	4	p	24047784	27074723	144	-0.0104	0.5
P1_S1	4	p	27105508	36192340	375	0.1486	0.5
P1_S1	4	p	36200722	42629712	306	-0.0197	0.5
P1_S1	4	p	42658294	47837958	157	0.1452	0.5
P1_S1	4	p	47842531	48756605	41	-0.0195	0.5
P1_S1	4	q	52423397	57798918	182	0.0156	0.5
P1_S1	4	q	57811678	67357030	342	0.1603	0.5
P1_S1	4	q	67744228	90186315	733	0.0558	0.5
P1_S1	4	q	90218064	132992517	1611	0.0978	0.5
P1_S1	4	q	133114901	133477413	10	0.0646	0.5945
P1_S1	4	q	133498421	140039526	230	0.1735	0.5
P1_S1	4	q	140046170	140858413	39	-0.1118	0.5
P1_S1	4	q	140863594	183921198	1556	0.0957	0.5
P1_S1	4	q	183959737	187944792	221	0.0093	0.5
P1_S1	4	q	187949369	190985132	153	0.1075	0.5
P1_S1	5	p	80564	31591892	1236	0.1029	0.5
P1_S1	5	p	31688522	32675485	68	-0.1058	0.5
P1_S1	5	p	32761288	46384240	539	0.0736	0.5
P1_S1	5	q	49493039	49955095	23	0.0101	0.5672
P1_S1	5	q	49996430	51904992	94	0.1873	0.5
P1_S1	5	q	51907434	80912115	1109	0.0488	0.5
P1_S1	5	q	80918866	125501457	1662	0.0924	0.5
P1_S1	5	q	125509307	171207490	1727	0.0506	0.5
P1_S1	5	q	171216074	180642521	422	-0.0274	0.5
P1_S1	6	p	150800	30543267	1888	0.0362	0.5
P1_S1	6	p	30544660	32451347	348	-0.0686	0.5
P1_S1	6	p	32503704	32752531	22	0.1524	0.5751
P1_S1	6	p	32790840	32810607	10	-0.0583	0.6462
P1_S1	6	p	32817942	42041532	583	0.0111	0.5
P1_S1	6	p	42042492	44401844	86	-0.1141	0.5
P1_S1	6	p	44533658	58812049	513	0.0745	0.5
P1_S1	6	q	62042822	73948155	544	0.1154	0.5
P1_S1	6	q	73949918	74422528	22	-0.1927	0.5
P1_S1	6	q	74629577	87733426	372	0.0774	0.5
P1_S1	6	q	87829630	87927538	12	-0.6623	0.856
P1_S1	6	q	87929421	88312811	29	-0.4482	0.923
P1_S1	6	q	88390613	91275728	148	0.0042	0.5
P1_S1	6	q	91295647	105187683	499	0.1417	0.5
P1_S1	6	q	105196358	111155270	235	0.0028	0.5
P1_S1	6	q	111227881	111399799	11	-0.168	0.5877
P1_S1	6	q	111405753	160612684	1965	0.0406	0.5
P1_S1	6	q	160647121	170732309	540	0.0902	0.5
P1_S1	7	p	149081	4276891	183	0.0053	0.5
P1_S1	7	p	4284934	6594767	81	-0.1462	0.5
P1_S1	7	p	6626034	18602320	625	0.1111	0.5
P1_S1	7	p	18602570	18986405	10	-0.0333	0.6931
P1_S1	7	p	18997378	47824507	1303	0.0443	0.5
P1_S1	7	p	47853232	55482313	337	0.1089	0.5
P1_S1	7	p	55483365	57908783	55	-0.0531	0.5
P1_S1	7	q	61673005	77562324	469	-0.0489	0.5
P1_S1	7	q	77599949	96984323	742	0.1068	0.5
P1_S1	7	q	97069580	101735848	158	-0.1247	0.5
P1_S1	7	q	101900914	128270463	815	0.0885	0.5
P1_S1	7	q	128278839	131011468	94	-0.0862	0.5
P1_S1	7	q	131017502	158812247	1098	0.0428	0.5
P1_S1	8	p	190898	23751848	1385	-0.2955	0.9166
P1_S1	8	p	23758017	24196040	10	-1.6392	0.6421
P1_S1	8	p	24908023	43910848	643	-0.3684	0.9173
P1_S1	8	q	47016137	70925162	860	0.0659	0.5
P1_S1	8	q	70933356	71534456	20	-0.2682	0.5
P1_S1	8	q	71543059	94443312	810	0.0774	0.5
P1_S1	8	q	94454736	104047875	528	-0.008	0.5
P1_S1	8	q	104049583	117538533	458	0.1242	0.5
P1_S1	8	q	117544778	141246580	1416	0.0662	0.5
P1_S1	8	q	141247307	146174216	232	0.001	0.5
P1_S1	9	p	194201	6670477	490	-0.346	0.9184
P1_S1	9	p	6685397	7321956	20	-0.5122	0.8903
P1_S1	9	p	7325949	11666507	269	-0.2731	0.9228
P1_S1	9	p	11673392	11880199	13	-0.3537	0.877
P1_S1	9	p	11927390	20487142	533	-0.3106	0.9187
P1_S1	9	p	20511543	20713087	10	-0.3146	0.8661
P1_S1	9	p	20732210	32897608	550	-0.3094	0.92
P1_S1	9	p	32915505	45341711	304	-0.3953	0.9132
P1_S1	9	q	70174192	102382804	1551	-0.3361	0.9166
P1_S1	9	q	102391752	102576622	14	-0.4261	0.8679
P1_S1	9	q	102585291	122423730	1222	-0.324	0.9178
P1_S1	9	q	122444431	133375257	456	-0.4115	0.9113
P1_S1	9	q	133392159	133489880	13	-0.4044	0.8683
P1_S1	9	q	133498263	140156466	331	-0.2994	0.9115
P1_S1	10	p	242693	5839619	300	0.067	0.5
P1_S1	10	p	5841238	6571756	106	-0.0887	0.5
P1_S1	10	p	6655460	11518710	230	0.0579	0.5
P1_S1	10	p	11522055	39137918	1184	0.0058	0.5
P1_S1	10	q	41802208	52303465	295	0.0473	0.5
P1_S1	10	q	52308939	63181795	480	0.1254	0.5
P1_S1	10	q	63189680	69717883	254	0.0783	0.5
P1_S1	10	q	69739239	77050453	318	-0.0443	0.5
P1_S1	10	q	77060520	95960278	729	0.0472	0.5
P1_S1	10	q	96124675	135284293	1806	0.0447	0.5
P1_S1	11	p	194228	1763690	88	-0.3328	0.9043
P1_S1	11	p	1774671	25243657	1221	-0.3028	0.9169
P1_S1	11	p	25249990	25390873	14	-0.6854	0.8889
P1_S1	11	p	25411635	32519384	220	-0.3257	0.9202
P1_S1	11	p	32533274	32790992	15	-0.6102	0.8761
P1_S1	11	p	32793939	50253581	519	-0.3173	0.9178
P1_S1	11	p	50282317	50599126	11	-0.5133	0.8414
P1_S1	11	p	50961054	51402756	10	-0.0201	0.5493
P1_S1	11	q	54468566	54953530	11	-0.1941	0.5933
P1_S1	11	q	54996486	61381281	256	0.05	0.5
P1_S1	11	q	61518128	78329325	491	-0.0326	0.5
P1_S1	11	q	78341149	106627499	1257	0.0877	0.5
P1_S1	11	q	106640659	129762212	935	0.0296	0.5
P1_S1	11	q	129776888	134435899	260	0.1013	0.5
P1_S1	12	p	116089	6581408	373	0.0087	0.5
P1_S1	12	p	6754505	13211300	296	-0.3849	0.9137
P1_S1	12	p	13226407	29284369	703	-0.3309	0.9198
P1_S1	12	p	29310727	29425759	10	-0.2711	0.8314
P1_S1	12	p	29436862	31132612	93	-0.2999	0.9131
P1_S1	12	p	31157554	31390938	10	-0.1293	0.662
P1_S1	12	p	31405266	32833545	67	-0.52	0.9182
P1_S1	12	p	32835194	32886262	10	-0.7345	0.8691
P1_S1	12	p	32940010	33809963	50	-0.3487	0.921
P1_S1	12	q	36916364	46677322	366	0.0793	0.5
P1_S1	12	q	46678700	56775580	322	-0.0433	0.5
P1_S1	12	q	56785193	70404525	460	0.0522	0.5
P1_S1	12	q	70610746	91777539	618	0.1094	0.5
P1_S1	12	q	91781325	95447486	208	-0.0653	0.5
P1_S1	12	q	95452103	119748798	1069	0.0155	0.5
P1_S1	12	q	119751509	122760391	82	-0.1639	0.5
P1_S1	12	q	122761809	129055002	394	0.0536	0.5
P1_S1	12	q	129077466	131717485	156	-0.3049	0.909
P1_S1	12	q	131722655	132027406	10	-0.1174	0.6964
P1_S1	13	q	18354104	21269252	93	-0.018	0.5
P1_S1	13	q	21279204	39556658	899	0.052	0.5
P1_S1	13	q	39556787	52944609	561	0.0219	0.5
P1_S1	13	q	52947004	80927532	1007	0.1255	0.5
P1_S1	13	q	80930398	93906502	480	0.1639	0.5
P1_S1	13	q	93909510	100410573	298	-0.0121	0.5
P1_S1	13	q	100453224	113978334	672	0.1047	0.5
P1_S1	14	q	19293843	24230785	252	-0.0164	0.5
P1_S1	14	q	24259546	33696953	388	0.1226	0.5
P1_S1	14	q	33706901	35538760	39	-0.198	0.5
P1_S1	14	q	35549250	49052346	438	0.1167	0.5
P1_S1	14	q	49480297	73153599	898	-0.3617	0.9158
P1_S1	14	q	73156988	73667720	29	-0.6196	0.8982
P1_S1	14	q	73706626	81135391	333	-0.3378	0.916
P1_S1	14	q	81419036	87852667	223	0.1353	0.5
P1_S1	14	q	88478016	92946642	187	-0.0289	0.5
P1_S1	14	q	93004188	106243464	438	0.0507	0.5
P1_S1	15	q	19407285	27287591	211	0.0595	0.5
P1_S1	15	q	27302950	27453245	11	-0.1151	0.5889
P1_S1	15	q	27458587	38633244	479	0.0557	0.5
P1_S1	15	q	38639047	39780958	51	-0.1888	0.5
P1_S1	15	q	39837682	87849432	1729	0.0154	0.5
P1_S1	15	q	87861562	89506341	70	-0.1044	0.5
P1_S1	15	q	89517134	100216154	554	0.0599	0.5
P1_S1	16	p	37354	35043404	1354	-0.0394	0.5
P1_S1	16	q	45445912	55294712	402	0.0396	0.5
P1_S1	16	q	55296627	57390260	107	-0.0764	0.5
P1_S1	16	q	57503185	64989924	274	0.1114	0.5
P1_S1	16	q	65008718	70558637	123	-0.1025	0.5
P1_S1	16	q	70589361	88630618	1054	0.0307	0.5
P1_S1	17	p	22211	10593105	559	-0.0701	0.5
P1_S1	17	p	10622148	21659016	435	0.0201	0.5
P1_S1	17	p	21668004	22138035	18	-0.0216	0.5763
P1_S1	17	q	22411644	30199925	248	0.0156	0.5
P1_S1	17	q	30241315	47065712	466	-0.0575	0.5
P1_S1	17	q	47068204	53779709	298	0.0544	0.5
P1_S1	17	q	53793300	63936518	296	-0.0679	0.5
P1_S1	17	q	63947661	67953382	203	0.0779	0.5
P1_S1	17	q	67965369	76979761	481	-0.0225	0.5
P1_S1	17	q	77006684	78653169	82	-0.3741	0.9028
P1_S1	18	p	54775	3716127	155	-0.0272	0.5
P1_S1	18	p	3732713	7024508	210	0.0987	0.5
P1_S1	18	p	7072526	14968677	398	0.0197	0.5
P1_S1	18	q	16863578	22713449	221	0.0223	0.5
P1_S1	18	q	22786334	23130927	10	0.0024	0.591
P1_S1	18	q	23166303	27314961	142	0.142	0.5
P1_S1	18	q	27340046	28460208	84	-0.0155	0.5
P1_S1	18	q	28527602	41437016	637	0.1225	0.5
P1_S1	18	q	41437447	52841150	583	0.0722	0.5
P1_S1	18	q	52853676	60192977	375	0.0141	0.5
P1_S1	18	q	60215668	75680761	934	0.1074	0.5
P1_S1	19	p	218039	24238309	882	-0.1149	0.5
P1_S1	19	q	32470668	32870263	10	-0.2136	0.5913
P1_S1	19	q	32877033	40297779	306	0.0092	0.5
P1_S1	19	q	40322202	63776118	907	-0.0934	0.5
P1_S1	20	p	17094	2749409	178	-0.0108	0.5
P1_S1	20	p	2760772	3794843	47	-0.4121	0.9181
P1_S1	20	p	3816355	6316089	143	-0.0336	0.5
P1_S1	20	p	6354102	26236197	851	0.0853	0.5
P1_S1	20	q	29482203	36492763	149	-0.0826	0.5
P1_S1	20	q	36511034	51989830	677	-0.0143	0.5
P1_S1	20	q	51997657	62349325	537	0.0625	0.5
P1_S1	21	q	13591802	31803559	931	0.1	0.5
P1_S1	21	q	31816964	31913532	11	-0.1897	0.574
P1_S1	21	q	32014714	46877266	944	0.023	0.5
P1_S1	22	q	15452483	49456858	1996	-0.0104	0.5
P1_S2	1	p	751010	7785880	272	0.0484	0.5
P1_S2	1	p	7836017	26553893	776	-0.0663	0.5
P1_S2	1	p	26563068	29337541	69	-0.249	0.5
P1_S2	1	p	29428745	54981355	832	-0.0245	0.5
P1_S2	1	p	55176610	61856548	293	0.0865	0.5
P1_S2	1	p	61883642	62533985	33	-0.1794	0.5
P1_S2	1	p	62537637	95750033	1167	0.0786	0.5
P1_S2	1	p	95771870	99933721	105	0.1625	0.5
P1_S2	1	p	100053024	101588192	66	-0.0391	0.5
P1_S2	1	p	101622418	108177825	199	0.1436	0.5
P1_S2	1	p	108203598	120458046	507	0.0109	0.5
P1_S2	1	q	144139757	155328988	164	-0.1124	0.5
P1_S2	1	q	155340222	175055017	753	0.0445	0.5
P1_S2	1	q	175060689	176730214	60	0.1791	0.5
P1_S2	1	q	176781245	185503581	336	0.0104	0.5
P1_S2	1	q	185503787	198045579	419	0.1493	0.5
P1_S2	1	q	198049193	205006527	279	-0.0817	0.5
P1_S2	1	q	205008152	209146241	218	0.0588	0.5
P1_S2	1	q	209160213	211684361	94	-0.0693	0.5
P1_S2	1	q	211703424	223770910	458	0.0796	0.5
P1_S2	1	q	223890651	224770090	35	-0.1847	0.5
P1_S2	1	q	224775313	247093596	1098	0.0149	0.5
P1_S2	2	p	100819	8788793	457	0.0815	0.5
P1_S2	2	p	8835428	12065671	182	-0.0454	0.5
P1_S2	2	p	12068272	23833233	524	0.0838	0.5
P1_S2	2	p	23887682	29229406	199	-0.1177	0.5
P1_S2	2	p	29232406	31996024	151	0.0455	0.5
P1_S2	2	p	32059533	32775201	21	-0.3237	0.5
P1_S2	2	p	32781367	34186801	86	-0.0277	0.5
P1_S2	2	p	34196846	36782452	189	0.1166	0.5
P1_S2	2	p	36783149	39877722	122	-0.0442	0.5
P1_S2	2	p	39879504	41612392	91	0.1527	0.5
P1_S2	2	p	41643782	48818526	386	-0.0246	0.5
P1_S2	2	p	48857070	60717337	607	0.1458	0.5
P1_S2	2	p	60720330	62329180	86	-0.2025	0.5
P1_S2	2	p	62356521	65775360	141	-0.0119	0.5
P1_S2	2	p	65778881	67805365	108	0.1554	0.5
P1_S2	2	p	67814042	75407540	263	0.0117	0.5
P1_S2	2	p	75408710	84202139	467	0.1783	0.5
P1_S2	2	p	84208088	89874746	101	0	0.5
P1_S2	2	q	95039204	101788410	199	-0.0236	0.5
P1_S2	2	q	101838891	135478814	1111	0.068	0.5
P1_S2	2	q	135479788	136878027	39	-0.078	0.5
P1_S2	2	q	136923552	151544451	486	0.1356	0.5
P1_S2	2	q	151555468	153055091	53	-0.0564	0.5
P1_S2	2	q	153071660	168770977	548	0.113	0.5
P1_S2	2	q	168786780	176417252	288	-0.0195	0.5
P1_S2	2	q	176420738	202365438	759	0.0719	0.5
P1_S2	2	q	202367954	204238194	45	-0.1748	0.5
P1_S2	2	q	204267047	206361208	104	0.1184	0.5
P1_S2	2	q	206404545	206975861	30	-0.1733	0.5
P1_S2	2	q	207059919	208071307	59	0.0828	0.5
P1_S2	2	q	208074224	209219179	34	-0.1656	0.5
P1_S2	2	q	209582233	231074806	862	0.056	0.5
P1_S2	2	q	231110473	233804206	69	-0.1832	0.5
P1_S2	2	q	234244654	242625553	418	0.025	0.5
P1_S2	3	p	70973	9231398	682	0.1264	0.5
P1_S2	3	p	9240620	16372882	352	-0.0091	0.5
P1_S2	3	p	16377563	24486257	343	0.0963	0.5
P1_S2	3	p	24495287	24661552	10	-0.0246	0.7604
P1_S2	3	p	24680225	31708676	383	0.119	0.5
P1_S2	3	p	31713269	33407311	79	-0.0866	0.5
P1_S2	3	p	33433270	47010904	407	0.0507	0.5
P1_S2	3	p	47045501	53109138	89	-0.1474	0.5
P1_S2	3	p	53140234	57051079	154	0.0837	0.5
P1_S2	3	p	57060050	58565324	40	-0.143	0.5
P1_S2	3	p	58569695	73577493	735	0.0841	0.5
P1_S2	3	p	73695639	90070561	490	0.1768	0.5
P1_S2	3	p	90107712	90525615	11	-0.1698	0.5853
P1_S2	3	q	95067163	109958664	439	0.121	0.5
P1_S2	3	q	109961252	110562576	30	-0.0292	0.5
P1_S2	3	q	110679604	142560878	1209	0.043	0.5
P1_S2	3	q	142827792	143820120	49	-0.1494	0.5
P1_S2	3	q	143845092	150254612	257	0.1437	0.5
P1_S2	3	q	150259301	163641981	500	0.0684	0.5
P1_S2	3	q	163671319	170392307	251	0.1693	0.5
P1_S2	3	q	170406231	174152614	160	0.0181	0.5
P1_S2	3	q	174156176	178013068	161	0.1828	0.5
P1_S2	3	q	178104271	178539833	15	-0.1815	0.5
P1_S2	3	q	178545966	181269420	129	0.0637	0.5
P1_S2	3	q	181882293	182628745	10	-0.0478	0.6988
P1_S2	3	q	182637752	188216882	208	-0.0599	0.5
P1_S2	3	q	188222371	195370356	365	0.092	0.5
P1_S2	3	q	195373706	197862147	106	-0.1009	0.5
P1_S2	3	q	197886518	198426482	26	0.1968	0.6609
P1_S2	3	q	198445583	199318588	36	-0.0449	0.5
P1_S2	4	p	92571	9622271	363	-0.0049	0.5
P1_S2	4	p	9627251	24455599	605	0.0987	0.5
P1_S2	4	p	24480436	25953829	86	-0.1076	0.5
P1_S2	4	p	26017925	37150105	465	0.1673	0.5
P1_S2	4	p	37201282	38990224	148	-0.0547	0.5
P1_S2	4	p	39020335	39830628	23	-0.3507	0.5
P1_S2	4	p	39836929	42170196	69	-0.0717	0.5
P1_S2	4	p	42211968	47063437	152	0.1588	0.5
P1_S2	4	p	47066346	48756605	67	0.0105	0.5
P1_S2	4	q	52423397	57063564	138	0.0428	0.5
P1_S2	4	q	57080212	57604048	30	-0.2276	0.5
P1_S2	4	q	57614676	76356575	629	0.139	0.5
P1_S2	4	q	76356975	88287555	386	0.0503	0.5
P1_S2	4	q	88378964	89969384	62	-0.0903	0.5
P1_S2	4	q	89970314	114762869	903	0.0979	0.5
P1_S2	4	q	114779263	119210639	236	0.1721	0.5
P1_S2	4	q	119244168	124962709	192	0.0587	0.5
P1_S2	4	q	124982915	128533136	153	0.1854	0.5
P1_S2	4	q	128619780	130313788	63	-0.0385	0.5
P1_S2	4	q	130321135	132319871	72	0.1736	0.5
P1_S2	4	q	132483926	133114901	10	-0.1646	0.9175
P1_S2	4	q	133134357	140062058	241	0.1821	0.5
P1_S2	4	q	140066658	140780455	31	-0.2031	0.5
P1_S2	4	q	140788953	177848205	1263	0.0866	0.5
P1_S2	4	q	177849560	183796419	295	0.1571	0.5
P1_S2	4	q	183804182	186743159	165	-0.0482	0.5
P1_S2	4	q	186778881	190985132	216	0.0727	0.5
P1_S2	5	p	80564	16669264	785	0.0827	0.5
P1_S2	5	p	16670903	17427669	36	-0.1075	0.5
P1_S2	5	p	17452882	31463785	412	0.1253	0.5
P1_S2	5	p	31480191	32159648	52	-0.1665	0.5
P1_S2	5	p	32202977	32675485	21	-0.2313	0.5717
P1_S2	5	p	32761288	45941754	524	0.0683	0.5
P1_S2	5	p	45996650	46384240	16	-0.1701	0.5
P1_S2	5	q	49493039	49955095	23	0.0414	0.5
P1_S2	5	q	49996430	52443889	124	0.1603	0.5
P1_S2	5	q	52579988	56659518	199	-0.0061	0.5
P1_S2	5	q	56837234	80966748	883	0.04	0.5
P1_S2	5	q	81002422	125852718	1678	0.1001	0.5
P1_S2	5	q	125867671	126273797	20	-0.2457	0.5
P1_S2	5	q	126367985	129496942	92	0.1009	0.5
P1_S2	5	q	130466990	132493064	72	-0.0966	0.5
P1_S2	5	q	132554997	157344219	938	0.0253	0.5
P1_S2	5	q	157349683	171117576	579	0.0622	0.5
P1_S2	5	q	171122176	180642521	432	-0.0711	0.5
P1_S2	6	p	150800	8306390	536	0.0245	0.5
P1_S2	6	p	8323608	10364661	93	0.149	0.5
P1_S2	6	p	10368921	17376215	349	-0.0099	0.5
P1_S2	6	p	17379875	18329450	39	-0.1662	0.5
P1_S2	6	p	18431855	20222087	114	0.1143	0.5
P1_S2	6	p	20228448	22107279	114	-0.0293	0.5
P1_S2	6	p	22120215	24064171	140	0.1471	0.5
P1_S2	6	p	24085741	30570063	508	0.0079	0.5
P1_S2	6	p	30573491	32387318	310	-0.0808	0.5
P1_S2	6	p	32388160	33204252	172	0.0387	0.5
P1_S2	6	p	33204744	34689033	94	-0.0595	0.5
P1_S2	6	p	34712313	34911345	15	-0.3749	0.5
P1_S2	6	p	34931165	38847145	182	-0.0517	0.5
P1_S2	6	p	38858866	41474558	162	0.0637	0.5
P1_S2	6	p	41474816	44533658	108	-0.1319	0.5
P1_S2	6	p	44549530	58812049	510	0.0919	0.5
P1_S2	6	q	62042822	73949918	546	0.1373	0.5
P1_S2	6	q	73981651	74422528	21	-0.3355	0.5
P1_S2	6	q	74629577	87733426	374	0.0862	0.5
P1_S2	6	q	87829630	88312811	41	-0.3772	0.9524
P1_S2	6	q	88390613	91275728	150	-0.0331	0.5
P1_S2	6	q	91295647	105187683	496	0.1682	0.5
P1_S2	6	q	105196358	110956817	230	-0.0085	0.5
P1_S2	6	q	110999198	111745028	36	-0.2076	0.5
P1_S2	6	q	111851511	149827822	1363	0.0715	0.5
P1_S2	6	q	149841491	150009851	10	-0.4026	0.5
P1_S2	6	q	150013780	151988761	117	-0.0783	0.5
P1_S2	6	q	151995820	154466013	149	0.0934	0.5
P1_S2	6	q	154482434	160259309	292	-0.0255	0.5
P1_S2	6	q	160311179	170732309	554	0.0896	0.5
P1_S2	7	p	149081	2219512	82	-0.0218	0.5
P1_S2	7	p	2235496	3301123	58	-0.1774	0.5
P1_S2	7	p	3318336	4272360	42	0.0854	0.5
P1_S2	7	p	4276891	6711482	84	-0.2458	0.5
P1_S2	7	p	7140206	18627934	628	0.1344	0.5
P1_S2	7	p	18633426	19160960	10	-0.0595	0.6888
P1_S2	7	p	19166657	39662398	996	0.0623	0.5
P1_S2	7	p	39690293	40232035	30	-0.205	0.5
P1_S2	7	p	40273703	43561925	102	0.0778	0.5
P1_S2	7	p	44120305	45192408	49	-0.1329	0.5
P1_S2	7	p	45249694	55482313	457	0.099	0.5
P1_S2	7	p	55483365	57908783	55	-0.1204	0.5
P1_S2	7	q	61673005	68644210	222	-0.1449	0.5
P1_S2	7	q	68753138	69793101	46	0.0843	0.5
P1_S2	7	q	69807385	77509722	197	-0.1666	0.5
P1_S2	7	q	77522752	97226206	751	0.1143	0.5
P1_S2	7	q	97325907	101900914	152	-0.2387	0.5
P1_S2	7	q	102126404	107650631	202	-0.0275	0.5
P1_S2	7	q	107657867	127017512	596	0.1222	0.5
P1_S2	7	q	127621231	131011468	109	-0.1322	0.5
P1_S2	7	q	131017502	137486325	246	0.0559	0.5
P1_S2	7	q	137498611	140469587	100	-0.1577	0.5
P1_S2	7	q	140510115	146813290	239	0.0994	0.5
P1_S2	7	q	146833591	146965956	10	-0.1594	0.7317
P1_S2	7	q	147085712	158812247	503	4.00E-04	0.5
P1_S2	8	p	190898	11654245	731	-0.2633	0.9196
P1_S2	8	p	11654914	12208978	18	-0.3822	0.8851
P1_S2	8	p	12677274	23640171	627	-0.3097	0.9501
P1_S2	8	p	23653538	24161212	18	-0.3004	0.9052
P1_S2	8	p	24196040	39558078	531	-0.3959	0.9507
P1_S2	8	p	39727788	41274498	79	-0.3026	0.8918
P1_S2	8	p	41277161	43910848	34	-0.3992	0.9381
P1_S2	8	q	47016137	57461239	319	0.0168	0.5
P1_S2	8	q	57599131	70925162	541	0.0778	0.5
P1_S2	8	q	70933356	71534456	20	-0.4197	0.5593
P1_S2	8	q	71543059	81128385	402	0.0758	0.5
P1_S2	8	q	81157516	82024901	32	-0.1418	0.5
P1_S2	8	q	82025104	95531122	441	0.091	0.5
P1_S2	8	q	95567165	96178546	48	-0.2001	0.5
P1_S2	8	q	96208793	98493655	173	0.0443	0.5
P1_S2	8	q	98497948	105541089	260	-0.0717	0.5
P1_S2	8	q	105549356	118788140	508	0.1425	0.5
P1_S2	8	q	118793341	141253182	1347	0.0724	0.5
P1_S2	8	q	141267811	146174216	231	-0.0267	0.5
P1_S2	9	p	194201	6610059	481	-0.3239	0.9169
P1_S2	9	p	6622061	6869031	19	-0.7723	0.9219
P1_S2	9	p	6892404	32323940	1358	-0.2756	0.9189
P1_S2	9	p	32335295	45341711	331	-0.4174	0.9128
P1_S2	9	q	70174192	82716463	598	-0.3367	0.9185
P1_S2	9	q	82729733	110472020	1418	-0.3198	0.8978
P1_S2	9	q	110508055	110839190	27	-0.2297	0.8547
P1_S2	9	q	110855161	115205799	276	-0.4289	0.9002
P1_S2	9	q	115210380	122444431	469	-0.2504	0.8987
P1_S2	9	q	122493102	134425563	502	-0.4363	0.8934
P1_S2	9	q	134443260	140156466	297	-0.318	0.8893
P1_S2	10	p	242693	5686109	281	0.0713	0.5
P1_S2	10	p	5687948	8295238	212	-0.0899	0.5
P1_S2	10	p	8310896	11518710	143	0.1009	0.5
P1_S2	10	p	11522055	13693396	113	-0.1992	0.5
P1_S2	10	p	13703688	15519122	141	-0.0718	0.5
P1_S2	10	p	15539566	39137918	931	-0.0128	0.5
P1_S2	10	q	41802208	52715270	302	0.0426	0.5
P1_S2	10	q	52729412	63181795	476	0.1439	0.5
P1_S2	10	q	63189680	64490002	52	0.0099	0.5
P1_S2	10	q	64509448	65113760	26	-0.1348	0.5
P1_S2	10	q	65153268	69603927	169	0.1323	0.5
P1_S2	10	q	69603975	70846018	55	-0.2397	0.5
P1_S2	10	q	70851776	73256591	174	-0.0232	0.5
P1_S2	10	q	73264505	77017680	95	-0.1443	0.5
P1_S2	10	q	77050453	81729900	190	0.0816	0.5
P1_S2	10	q	81736257	81902159	19	-0.2821	0.5
P1_S2	10	q	81904767	87696511	200	0.0746	0.5
P1_S2	10	q	87703400	89266679	51	-0.121	0.5
P1_S2	10	q	89300261	93337277	183	0.0494	0.5
P1_S2	10	q	93368432	105527339	417	-0.0667	0.5
P1_S2	10	q	105529997	120358571	628	0.0625	0.5
P1_S2	10	q	120361312	121669003	64	-0.1306	0.5
P1_S2	10	q	121685626	135284293	787	0.0497	0.5
P1_S2	11	p	194228	9109039	551	-0.3319	0.9498
P1_S2	11	p	9116646	10231696	41	-0.6282	0.9527
P1_S2	11	p	10240554	32423225	944	-0.299	0.9507
P1_S2	11	p	32454931	32676726	13	-0.82	0.9613
P1_S2	11	p	32687132	32859839	14	-0.5729	0.8839
P1_S2	11	p	33023147	50189333	512	-0.3225	0.9501
P1_S2	11	p	50201828	50599126	13	-0.5885	0.8749
P1_S2	11	p	50961054	51402756	10	-0.0391	0.5472
P1_S2	11	q	54468566	54915139	10	-0.2378	0.5761
P1_S2	11	q	54953530	60506624	221	0.0386	0.5
P1_S2	11	q	60517106	78034146	523	-0.0774	0.5
P1_S2	11	q	78035685	88120139	391	0.0787	0.5
P1_S2	11	q	88173062	89095092	42	0.0978	0.5625
P1_S2	11	q	89557347	101170821	583	0.1038	0.5
P1_S2	11	q	101173235	103277943	119	0.0157	0.5
P1_S2	11	q	103280323	106079930	96	0.1986	0.5
P1_S2	11	q	106081157	107154236	52	0.0336	0.5
P1_S2	11	q	107166452	107308918	11	-0.4352	0.5
P1_S2	11	q	107491554	129371863	893	0.0261	0.5
P1_S2	11	q	129382917	129762212	10	-0.2472	0.5
P1_S2	11	q	129776888	134435899	261	0.0931	0.5
P1_S2	12	p	116089	6581408	373	-0.0061	0.5
P1_S2	12	p	6754505	7618811	22	-0.2942	0.9096
P1_S2	12	p	7620700	8017012	15	-0.8404	0.9297
P1_S2	12	p	8081618	12000772	183	-0.2882	0.9191
P1_S2	12	p	12004254	12984609	64	-0.4588	0.919
P1_S2	12	p	13012118	29331503	719	-0.2867	0.9215
P1_S2	12	p	29342646	29485338	10	-0.1822	0.8683
P1_S2	12	p	29508817	31132612	89	-0.2598	0.9151
P1_S2	12	p	31157554	31390938	10	-0.1054	0.6768
P1_S2	12	p	31405266	32119825	31	-0.7446	0.9261
P1_S2	12	p	32123489	33809963	96	-0.3984	0.9193
P1_S2	12	q	36916364	47222266	407	0.0773	0.5
P1_S2	12	q	47223943	50088923	63	-0.2162	0.5
P1_S2	12	q	50102053	56799504	220	-0.0686	0.5
P1_S2	12	q	56820511	76241599	649	0.0747	0.5
P1_S2	12	q	76246319	91782629	429	0.1423	0.5
P1_S2	12	q	91857181	95669765	224	-0.0947	0.5
P1_S2	12	q	95708104	107409576	517	0.0323	0.5
P1_S2	12	q	107422318	109922384	62	-0.1955	0.5
P1_S2	12	q	110006409	114966049	226	0.0198	0.5
P1_S2	12	q	115105568	119825182	256	-0.0715	0.5
P1_S2	12	q	119873345	122760391	77	-0.2846	0.5
P1_S2	12	q	122761809	129055002	394	0.0308	0.5
P1_S2	12	q	129077466	131717485	156	-0.2809	0.8901
P1_S2	12	q	131722655	132027406	10	-0.2546	0.6943
P1_S2	13	q	18354104	21269252	94	-0.0767	0.5
P1_S2	13	q	21279204	31399506	551	0.0173	0.5
P1_S2	13	q	31408827	39852524	372	0.0897	0.5
P1_S2	13	q	39856163	52876629	531	0.0106	0.5
P1_S2	13	q	52884262	65951290	467	0.1563	0.5
P1_S2	13	q	65978275	66130414	10	0.0128	0.5991
P1_S2	13	q	66131954	72267643	164	0.1813	0.5
P1_S2	13	q	72300076	72656581	17	-0.1235	0.5
P1_S2	13	q	72663601	94473990	887	0.1308	0.5
P1_S2	13	q	94546222	100328736	245	-0.0525	0.5
P1_S2	13	q	100334113	108321913	410	0.1328	0.5
P1_S2	13	q	108338144	113978334	266	0.0477	0.5
P1_S2	14	q	19293843	23900690	226	-0.0698	0.5
P1_S2	14	q	23913460	33843180	419	0.1138	0.5
P1_S2	14	q	33877174	34998587	25	-0.3412	0.5
P1_S2	14	q	35017365	49052346	447	0.1111	0.5
P1_S2	14	q	49480297	72511945	886	-0.3409	0.9334
P1_S2	14	q	72533232	77497318	208	-0.4748	0.9289
P1_S2	14	q	77504105	81135391	166	-0.2551	0.9366
P1_S2	14	q	81419036	87852667	224	0.1393	0.5
P1_S2	14	q	88478016	106243464	628	-0.0143	0.5
P1_S2	15	q	19407285	38639047	704	0.0378	0.5
P1_S2	15	q	38650222	39780958	50	-0.2607	0.5
P1_S2	15	q	39837682	43738250	115	-0.0367	0.5
P1_S2	15	q	43945699	48256251	178	0.0919	0.5
P1_S2	15	q	48256580	49182801	36	-0.2099	0.5
P1_S2	15	q	49192803	56760997	322	0.0421	0.5
P1_S2	15	q	56799425	57796254	51	-0.1611	0.5
P1_S2	15	q	57801520	61567683	138	0.0443	0.5
P1_S2	15	q	61603455	86870303	844	-0.0214	0.5
P1_S2	15	q	86874175	89550630	115	-0.1267	0.5
P1_S2	15	q	89658955	96611034	358	0.0738	0.5
P1_S2	15	q	96622820	100216154	194	-0.0097	0.5
P1_S2	16	p	37354	1781034	81	-0.0387	0.5
P1_S2	16	p	1803521	5183670	145	-0.2032	0.5
P1_S2	16	p	5217562	10187517	331	-4.00E-04	0.5
P1_S2	16	p	10200978	27951116	694	-0.093	0.5
P1_S2	16	p	27957075	35043404	103	-0.2154	0.5
P1_S2	16	q	45445912	50222782	132	-0.0306	0.5
P1_S2	16	q	50235764	51175614	60	0.168	0.5
P1_S2	16	q	51215026	55015988	202	0.0262	0.5
P1_S2	16	q	55038783	57758285	118	-0.1192	0.5
P1_S2	16	q	57758869	64942283	263	0.1206	0.5
P1_S2	16	q	64953045	69253868	80	-0.1844	0.5
P1_S2	16	q	69274243	74393187	216	-0.0509	0.5
P1_S2	16	q	74396097	79485213	310	0.082	0.5
P1_S2	16	q	79486497	79791115	13	-0.3046	0.5
P1_S2	16	q	79796319	88630618	567	-0.0024	0.5
P1_S2	17	p	22211	9587600	495	-0.1492	0.5
P1_S2	17	p	9662875	17028605	388	0	0.5
P1_S2	17	p	17044034	22138035	127	-0.1282	0.5
P1_S2	17	q	22411644	28346367	120	-0.1282	0.5
P1_S2	17	q	28354024	30346435	131	0.0816	0.5
P1_S2	17	q	30358225	47065712	466	-0.1098	0.5
P1_S2	17	q	47068204	52283585	191	0.094	0.5
P1_S2	17	q	52295390	64098725	408	-0.0922	0.5
P1_S2	17	q	64102446	67953382	195	0.094	0.5
P1_S2	17	q	67965369	78653169	565	-0.0752	0.5
P1_S2	18	p	54775	3791031	159	-0.0587	0.5
P1_S2	18	p	3799273	14968677	602	0.0335	0.5
P1_S2	18	q	16863578	20389114	86	-0.0933	0.5
P1_S2	18	q	20391452	22713449	135	0.0616	0.5
P1_S2	18	q	22786334	23166303	11	0.0315	0.5796
P1_S2	18	q	23187538	27384603	146	0.1665	0.5
P1_S2	18	q	27388480	28060556	58	-0.0882	0.5
P1_S2	18	q	28068172	39945796	563	0.1328	0.5
P1_S2	18	q	40005287	46500325	385	0.0375	0.5
P1_S2	18	q	46505052	47118056	30	-0.1376	0.5
P1_S2	18	q	47141771	53217544	294	0.1085	0.5
P1_S2	18	q	53231435	59875689	330	-0.0165	0.5
P1_S2	18	q	59888763	75680761	951	0.1082	0.5
P1_S2	19	p	218039	20264541	787	-0.2399	0.5
P1_S2	19	p	20264988	24238309	97	-0.0448	0.5
P1_S2	19	q	32470668	32870263	10	-0.2614	0.5938
P1_S2	19	q	32877033	37482847	178	0.0181	0.5
P1_S2	19	q	37490778	54993357	650	-0.1633	0.5
P1_S2	19	q	55008566	63776118	382	-0.1108	0.5
P1_S2	20	p	17094	3294954	198	-0.0384	0.5
P1_S2	20	p	3379140	4132858	54	-0.3897	0.9004
P1_S2	20	p	4263140	6316089	116	-0.0937	0.5
P1_S2	20	p	6354102	26236197	849	0.106	0.5
P1_S2	20	q	29482203	35710664	122	-0.153	0.5
P1_S2	20	q	35723550	41215113	213	0.0392	0.5
P1_S2	20	q	41220578	51545423	468	-0.0585	0.5
P1_S2	20	q	51548300	51955127	22	-0.2243	0.5
P1_S2	20	q	51960247	62321464	543	0.0479	0.5
P1_S2	21	q	13591802	31358681	903	0.1129	0.5
P1_S2	21	q	31376432	34829283	176	-0.0527	0.5
P1_S2	21	q	34843876	36342655	103	0.0697	0.5
P1_S2	21	q	36352115	37707905	56	-0.1199	0.5
P1_S2	21	q	37740237	46877266	642	0.0269	0.5
P1_S2	22	q	15452483	31201442	833	-0.0699	0.5
P1_S2	22	q	31203496	35948583	313	-0.0196	0.5
P1_S2	22	q	35989001	41880093	206	-0.1555	0.5
P1_S2	22	q	41880996	49456858	642	-0.0236	0.5
P2_S1	1	p	890368	22122176	851	0.0089	0.5
P2_S1	1	p	22194137	23085327	43	0.3766	0.7486
P2_S1	1	p	23099753	34014225	401	-0.0181	0.5
P2_S1	1	p	34020533	61222082	926	-0.0581	0.5
P2_S1	1	p	61237877	68906428	260	0.0038	0.5
P2_S1	1	p	69232471	71241081	66	0.1836	0.6333
P2_S1	1	p	71600620	73264891	54	0.3934	0.7136
P2_S1	1	p	73310939	74218172	41	0.259	0.6544
P2_S1	1	p	74651952	75222557	33	0.3266	0.7243
P2_S1	1	p	75261025	78524957	107	0.2515	0.6581
P2_S1	1	p	78538968	79077209	24	0.1414	0.6095
P2_S1	1	p	79119718	79431449	14	0.0785	0.5
P2_S1	1	p	79875263	81339930	45	0.3531	0.6933
P2_S1	1	p	81360051	81945636	41	0.2232	0.6403
P2_S1	1	p	81950640	83402403	67	0.1777	0.5963
P2_S1	1	p	83561856	102087802	699	-0.0501	0.5
P2_S1	1	p	102123335	105166823	67	0.1429	0.6088
P2_S1	1	p	105460586	109606169	125	0.0969	0.5
P2_S1	1	p	109633806	112462798	157	-0.0328	0.5
P2_S1	1	p	112592252	114634933	71	0.0372	0.5821
P2_S1	1	p	114638544	121049277	246	0.0044	0.5
P2_S1	1	q	144106312	156820766	341	0.0378	0.5
P2_S1	1	q	156850715	157407000	38	0.2224	0.6602
P2_S1	1	q	157430988	160327889	122	0.4808	0.7871
P2_S1	1	q	160331537	168994066	436	0.2052	0.6509
P2_S1	1	q	169039655	171362612	101	0.44	0.7646
P2_S1	1	q	171681615	226188171	2031	-0.0535	0.5
P2_S1	1	q	226193093	247177330	1034	0.0133	0.5
P2_S1	2	p	100819	33028310	1372	0.1488	0.5
P2_S1	2	p	33070130	33117175	10	0.0551	0.6286
P2_S1	2	p	33127156	50120349	863	0.1117	0.5
P2_S1	2	p	50540517	52866824	192	0.1825	0.5
P2_S1	2	p	53238004	54136997	54	0.5405	0.7261
P2_S1	2	p	54149263	55630297	80	0.1653	0.5
P2_S1	2	p	55659817	58805554	149	0.428	0.7012
P2_S1	2	p	58812616	65788897	323	0.3321	0.6802
P2_S1	2	p	65890044	76284449	424	0.1536	0.5
P2_S1	2	p	76318008	77230794	52	0.2336	0.6132
P2_S1	2	p	77417751	77922982	23	0.5816	0.7535
P2_S1	2	p	77971010	82364413	240	0.1208	0.5
P2_S1	2	p	83606967	85175257	28	0.5394	0.756
P2_S1	2	p	85181399	88906246	119	0.0691	0.5
P2_S1	2	q	94949976	111906113	511	0.1028	0.5
P2_S1	2	q	111936830	112936377	27	0.219	0.6188
P2_S1	2	q	112959792	124204609	376	0.0659	0.5
P2_S1	2	q	124219675	150120741	841	-0.0311	0.5
P2_S1	2	q	150146280	158214103	256	-0.1036	0.5
P2_S1	2	q	158216517	160462296	107	-0.0079	0.6016
P2_S1	2	q	160467414	163365329	69	0.0192	0.6414
P2_S1	2	q	163409352	168290440	159	0.1367	0.6535
P2_S1	2	q	168311130	181699634	630	0.1179	0.6599
P2_S1	2	q	181952580	182288812	18	0.3811	0.7671
P2_S1	2	q	182672059	183797494	83	0.1092	0.6613
P2_S1	2	q	183807782	187607676	107	0.2261	0.699
P2_S1	2	q	187673187	188808470	45	-0.0079	0.6093
P2_S1	2	q	188820593	189589055	18	0.2615	0.705
P2_S1	2	q	190075302	190763511	25	-0.1357	0.5
P2_S1	2	q	191672878	192754465	29	0.3495	0.7657
P2_S1	2	q	193662703	194698667	14	0.0941	0.6444
P2_S1	2	q	194859594	195436223	20	-0.1397	0.5
P2_S1	2	q	195551256	201093813	183	0.086	0.6517
P2_S1	2	q	201103406	233437045	1317	-0.1058	0.5
P2_S1	2	q	233441596	239534834	306	-0.0731	0.6199
P2_S1	2	q	239536130	242586061	127	0.0043	0.6364
P2_S1	3	p	70973	4136335	310	0.135	0.5
P2_S1	3	p	4140733	9089327	294	0.4368	0.6495
P2_S1	3	p	9089759	16787675	377	0.373	0.6685
P2_S1	3	p	17056581	34278287	736	0.0495	0.5
P2_S1	3	p	34284019	45255069	352	0.008	0.5
P2_S1	3	p	45256608	47746291	104	-0.0424	0.5
P2_S1	3	p	47759654	49188641	48	0.0023	0.5
P2_S1	3	p	49220649	52342972	51	-0.0486	0.5
P2_S1	3	p	52425083	70328915	825	-0.0912	0.5
P2_S1	3	p	70336872	77129430	282	-0.1542	0.5
P2_S1	3	p	77136205	81942810	142	-7.00E-04	0.5
P2_S1	3	p	82524502	90113228	255	-0.1093	0.5
P2_S1	3	p	90139070	90525615	13	-0.0025	0.6123
P2_S1	3	q	95087816	113116525	396	0.1981	0.5
P2_S1	3	q	113124973	163103123	2135	0.1509	0.5
P2_S1	3	q	163393285	190781102	1072	0.2012	0.5
P2_S1	3	q	190872320	199318588	362	0.217	0.5
P2_S1	4	p	63508	38990224	1817	-0.038	0.5
P2_S1	4	p	39020335	40230323	49	-0.14	0.5
P2_S1	4	p	40277461	40608004	22	0.406	0.7619
P2_S1	4	p	40626469	43788256	122	-0.0035	0.5
P2_S1	4	p	43812633	48786539	148	0.0756	0.5
P2_S1	4	q	52378364	53853547	49	0.0643	0.5
P2_S1	4	q	53932256	73930242	620	-0.0402	0.5
P2_S1	4	q	73946087	86939862	356	-0.0883	0.5
P2_S1	4	q	86944526	87875183	36	-0.1541	0.5748
P2_S1	4	q	87878489	116498891	1022	-0.0536	0.5
P2_S1	4	q	116502459	116597112	10	-0.3885	0.5755
P2_S1	4	q	116598166	187898905	2717	-0.0478	0.5
P2_S1	4	q	187930570	191039071	143	0.0714	0.5
P2_S1	5	p	222902	44095694	1831	0.0315	0.5
P2_S1	5	p	44468642	44948610	46	0.322	0.5
P2_S1	5	p	44950336	45423611	22	0.5843	0.712
P2_S1	5	q	50237544	52973566	135	0.0816	0.6324
P2_S1	5	q	52980185	55057795	95	-0.0282	0.5
P2_S1	5	q	55094749	61534955	272	0.0307	0.6007
P2_S1	5	q	62030453	62612720	26	0.1597	0.6803
P2_S1	5	q	62618375	64578121	54	0.0242	0.634
P2_S1	5	q	64617808	70715382	166	-0.132	0.5
P2_S1	5	q	70844925	90789632	787	-0.036	0.5
P2_S1	5	q	90798504	92007760	31	0.525	0.7307
P2_S1	5	q	92030008	95228890	80	0.2175	0.6052
P2_S1	5	q	95404120	95780239	24	0.334	0.6576
P2_S1	5	q	95845102	96942187	48	0.1604	0.5
P2_S1	5	q	97073409	98277513	59	0.5216	0.7584
P2_S1	5	q	98295015	102900451	155	0.4216	0.7046
P2_S1	5	q	102915694	107242409	196	-0.0069	0.5
P2_S1	5	q	107248679	116547143	356	0.0166	0.6057
P2_S1	5	q	116557829	137669929	731	-0.1092	0.5
P2_S1	5	q	137693222	155984772	708	-0.0446	0.5
P2_S1	5	q	155996495	172750667	683	-0.0854	0.5
P2_S1	5	q	172754338	180623543	407	-0.0335	0.5
P2_S1	6	p	144199	2093945	156	-0.0991	0.5
P2_S1	6	p	2148887	5334728	159	0.0612	0.5
P2_S1	6	p	5369761	5677796	28	0.2595	0.689
P2_S1	6	p	5767191	6276935	33	-0.0296	0.5
P2_S1	6	p	6281921	6563372	20	0.1298	0.6273
P2_S1	6	p	6564697	7569571	37	0.0743	0.5
P2_S1	6	p	7590170	20016474	569	-0.073	0.5
P2_S1	6	p	20024236	21260253	92	0.0965	0.5
P2_S1	6	p	21309472	22258337	63	0.2394	0.6529
P2_S1	6	p	22294843	22825890	23	0.0694	0.5
P2_S1	6	p	22835493	23396822	33	0.2696	0.6751
P2_S1	6	p	23440999	24125887	42	0.0357	0.5
P2_S1	6	p	24150372	25526550	61	0.1421	0.6004
P2_S1	6	p	25528723	26603078	74	0.1882	0.6455
P2_S1	6	p	26613341	27108215	10	0.5286	0.7834
P2_S1	6	p	27114454	28377642	73	0.1889	0.6459
P2_S1	6	p	28390627	32519811	689	0.0011	0.5
P2_S1	6	p	32520366	32813226	66	-0.0164	0.5
P2_S1	6	p	32814376	40478477	472	-0.0899	0.5
P2_S1	6	p	40488316	43317717	155	0.0408	0.5
P2_S1	6	p	43526669	45631390	96	0.1282	0.6125
P2_S1	6	p	45635110	58878583	425	7.00E-04	0.5
P2_S1	6	q	62053641	70427044	269	0.0075	0.5
P2_S1	6	q	70429143	170705298	4233	-0.0958	0.5
P2_S1	7	p	155475	16205216	898	0.052	0.5
P2_S1	7	p	16206679	21164413	316	0.0492	0.5
P2_S1	7	p	21191785	25837634	258	0.0086	0.5
P2_S1	7	p	25839635	31886279	285	0.048	0.5
P2_S1	7	p	31931528	57439519	1041	0.0096	0.5
P2_S1	7	q	61673005	128470783	2120	0.0089	0.5
P2_S1	7	q	128479893	158664151	1202	0.0495	0.5
P2_S1	8	p	190898	3151426	238	0.0368	0.5
P2_S1	8	p	3156682	12208978	639	-0.0243	0.5
P2_S1	8	p	12225648	18351441	340	0.0293	0.5
P2_S1	8	p	18476281	18845443	38	-0.1439	0.5
P2_S1	8	p	18875568	43910848	953	-0.0903	0.5
P2_S1	8	q	47062007	70647956	799	0.0889	0.5
P2_S1	8	q	70679494	70688850	2	0.1212	0.5
P2_S1	8	q	70700061	71028133	33	0.0928	0.5852
P2_S1	8	q	72179731	80654431	456	0.0466	0.5
P2_S1	8	q	80691528	84712810	130	0.1568	0.5
P2_S1	8	q	84722898	100102020	593	0.0601	0.5
P2_S1	8	q	100533847	124605629	1109	0.1752	0.5801
P2_S1	8	q	124717450	134524113	582	0.0711	0.5
P2_S1	8	q	134534241	146142241	792	0.0583	0.5
P2_S1	9	p	194201	12489211	860	0.0819	0.5
P2_S1	9	p	12500835	18612043	394	0.052	0.5
P2_S1	9	p	18631667	20055113	96	0.002	0.5
P2_S1	9	p	20062686	23064207	169	0.0208	0.5916
P2_S1	9	p	23068402	28163138	237	0.1475	0.5
P2_S1	9	p	28171085	44821332	518	0.0041	0.5938
P2_S1	9	q	67656950	73147846	164	-0.0592	0.5
P2_S1	9	q	73305164	132707702	2645	-0.0364	0.5
P2_S1	9	q	132723896	139894542	364	-0.0042	0.5
P2_S1	10	p	742193	8068394	589	-0.0052	0.5
P2_S1	10	p	8093782	10621850	151	0.4493	0.7442
P2_S1	10	p	10626295	11626148	64	0.3029	0.7079
P2_S1	10	p	11698600	25434343	698	-0.0495	0.5
P2_S1	10	p	25458413	28843725	168	-0.0055	0.5
P2_S1	10	p	28844793	36949070	364	-0.0341	0.5
P2_S1	10	p	36951219	39098677	55	-0.0358	0.5842
P2_S1	10	q	42204175	49080364	121	-0.0046	0.5
P2_S1	10	q	49080683	54033521	181	-0.0416	0.5
P2_S1	10	q	54055388	54568138	31	0.0218	0.5
P2_S1	10	q	54612136	59776841	231	0.0893	0.5
P2_S1	10	q	59811543	65303906	176	-0.0756	0.6302
P2_S1	10	q	65324560	70322278	182	-0.0202	0.5
P2_S1	10	q	70361714	86142657	621	-0.0079	0.649
P2_S1	10	q	86147483	89475242	82	-0.043	0.6095
P2_S1	10	q	89589556	106361774	688	-0.0222	0.6536
P2_S1	10	q	106367676	109282721	121	-0.0757	0.6224
P2_S1	10	q	109314698	109511578	15	0.301	0.6476
P2_S1	10	q	109515057	109828992	25	0.023	0.5
P2_S1	10	q	109873649	122260199	476	-0.0535	0.6234
P2_S1	10	q	122288020	131236454	425	0.0136	0.6461
P2_S1	10	q	131251214	135284293	217	-0.0763	0.5
P2_S1	11	p	189256	31252527	1413	-0.0821	0.5
P2_S1	11	p	31342395	34778524	120	0.02	0.6129
P2_S1	11	p	34783256	35836147	40	0.083	0.6642
P2_S1	11	p	35930138	36245328	25	0.2949	0.7181
P2_S1	11	p	36277568	39021716	61	0.0771	0.6357
P2_S1	11	p	39246342	47143000	329	-0.0239	0.5
P2_S1	11	q	54691139	117392967	2348	0.0017	0.5
P2_S1	11	q	117663265	134435899	913	0.0906	0.5917
P2_S1	12	p	64079	1380901	47	0.0363	0.5779
P2_S1	12	p	1397620	5900666	254	0.1145	0.5
P2_S1	12	p	5961261	8102454	94	0.1249	0.5803
P2_S1	12	p	8121428	21996835	608	0.0328	0.6011
P2_S1	12	p	22090132	23803313	69	0.1191	0.5
P2_S1	12	p	23888780	24082255	14	0.0704	0.6035
P2_S1	12	p	24091967	34692538	551	0.045	0.5
P2_S1	12	q	36213381	62913326	972	6.00E-04	0.5
P2_S1	12	q	62930978	65411028	92	0.3248	0.6672
P2_S1	12	q	65422433	66686138	77	0.889	0.8764
P2_S1	12	q	66688646	69812681	147	0.7817	0.8567
P2_S1	12	q	69899543	70404525	25	0.5611	0.767
P2_S1	12	q	70906389	132187422	2561	-5.00E-04	0.5
P2_S1	13	q	18209780	37202021	879	-0.1024	0.5
P2_S1	13	q	37202841	42919703	244	-0.0512	0.5
P2_S1	13	q	42928966	49635024	276	-0.1261	0.5
P2_S1	13	q	49640088	113905078	2798	0.0238	0.5
P2_S1	14	q	18531500	24883918	280	-0.0782	0.5
P2_S1	14	q	24927461	27276692	116	-0.0414	0.583
P2_S1	14	q	27284462	74985547	1716	-0.1053	0.5
P2_S1	14	q	74986217	103156962	1273	-0.0477	0.5
P2_S1	14	q	103162542	106297061	98	0.0129	0.5
P2_S1	15	q	20015993	23302034	100	0.0187	0.6142
P2_S1	15	q	23426491	25754287	96	-0.0166	0.5
P2_S1	15	q	27219474	49024641	806	-0.1006	0.5
P2_S1	15	q	49025467	61221816	600	-0.071	0.5
P2_S1	15	q	61303812	100216154	1610	-0.0958	0.5
P2_S1	16	p	41263	20312101	935	-0.0454	0.5
P2_S1	16	p	20317989	31537650	365	-0.0597	0.5
P2_S1	16	q	45575580	60060225	547	-0.0824	0.5
P2_S1	16	q	60072235	63337661	120	0.166	0.6182
P2_S1	16	q	63353684	68197718	163	0.0273	0.5
P2_S1	16	q	68503033	70450999	66	0.0843	0.5991
P2_S1	16	q	70515553	72120092	73	-0.0057	0.5
P2_S1	16	q	72207007	78613909	361	0.175	0.5
P2_S1	16	q	78622871	84542932	394	0.0919	0.6002
P2_S1	16	q	84549206	88668856	239	-0.0727	0.5
P2_S1	17	p	58980	19328897	825	-0.0837	0.5
P2_S1	17	p	19335090	21668004	66	0.0092	0.5
P2_S1	17	q	22597942	29496359	245	-0.1493	0.5
P2_S1	17	q	29503618	32290239	81	-0.2121	0.5
P2_S1	17	q	32302414	32984848	27	-0.0175	0.6348
P2_S1	17	q	33011750	36067350	91	0.194	0.6997
P2_S1	17	q	36073767	37078065	51	0.3003	0.6699
P2_S1	17	q	37199931	37806320	25	0.122	0.6232
P2_S1	17	q	38380974	38856821	24	0.2122	0.6769
P2_S1	17	q	39992580	46279464	196	-0.0499	0.5
P2_S1	17	q	46285964	56726816	291	0.0431	0.5
P2_S1	17	q	56734520	62801270	134	0.1606	0.5884
P2_S1	17	q	62821107	78640997	702	0.0924	0.5
P2_S1	18	p	2842	8936682	474	0.1223	0.5
P2_S1	18	p	8956144	15073063	253	0.0838	0.5
P2_S1	18	q	16863578	64013462	2214	-0.0552	0.5
P2_S1	18	q	64052616	64146863	17	0.2596	0.6695
P2_S1	18	q	64152547	76116152	647	0.0186	0.5
P2_S1	19	p	217034	3680042	134	-0.0547	0.5
P2_S1	19	p	3690673	15956454	590	-0.1509	0.5
P2_S1	19	p	15969794	21774192	193	-0.1112	0.5
P2_S1	19	p	21828007	24282139	79	-0.0421	0.5
P2_S1	19	q	32585501	34474570	58	0.1832	0.5
P2_S1	19	q	34750650	35070681	23	0.2406	0.647
P2_S1	19	q	35170271	35843574	38	0.5209	0.5
P2_S1	19	q	35925188	38580840	81	0.2449	0.6157
P2_S1	19	q	38594649	44998406	243	0.1062	0.5
P2_S1	19	q	45002337	63683712	796	-0.0416	0.5
P2_S1	20	p	16749	14815422	927	-0.0266	0.5
P2_S1	20	p	14838211	15338918	48	-0.137	0.5
P2_S1	20	p	15346845	26172651	504	-0.0205	0.5
P2_S1	20	q	28121437	39912917	299	-0.0193	0.5
P2_S1	20	q	39913443	45477389	290	0.0283	0.5
P2_S1	20	q	45496122	62349775	812	-0.0535	0.5
P2_S1	21	p	9993822	9993822	1	-0.0374	0.6671
P2_S1	21	q	13523286	23350222	541	0.1024	0.5
P2_S1	21	q	23383873	46919231	1402	0.0511	0.5
P2_S1	22	q	15452483	17297031	91	0.0191	0.5
P2_S1	22	q	17297748	23966680	330	0.0923	0.5
P2_S1	22	q	23970628	28096966	272	0.0117	0.5
P2_S1	22	q	28153768	29143424	39	-0.0491	0.5907
P2_S1	22	q	29183882	31592935	142	0.0622	0.5
P2_S1	22	q	31621742	41796161	573	-0.044	0.5
P2_S1	22	q	41803378	49518559	597	0.0079	0.5
P2_S2	1	p	890368	70703376	2529	-0.0412	0.5
P2_S2	1	p	70714938	81467449	343	0.0441	0.5
P2_S2	1	p	81471308	120227100	1449	-0.0335	0.5
P2_S2	1	p	120866130	121049277	13	0.2903	0.6771
P2_S2	1	q	144106312	156820766	343	0.0375	0.5
P2_S2	1	q	156850715	165097600	421	0.3468	0.6931
P2_S2	1	q	165098569	171362612	276	0.3211	0.6799
P2_S2	1	q	171681615	189446626	607	-0.0267	0.5
P2_S2	1	q	189616237	247177330	2451	-0.0335	0.5
P2_S2	2	p	100819	49489095	2217	0.0492	0.5
P2_S2	2	p	49494584	55630297	351	0.1009	0.5
P2_S2	2	p	55659817	56441253	67	0.4097	0.6871
P2_S2	2	p	56457489	63625273	302	0.2943	0.624
P2_S2	2	p	63634109	65788897	103	0.3109	0.659
P2_S2	2	p	65890044	77971010	501	0.098	0.5
P2_S2	2	p	77982310	88906246	389	0.0728	0.5
P2_S2	2	q	94949976	101988808	172	0.0598	0.5
P2_S2	2	q	102012823	102083769	10	0.141	0.6443
P2_S2	2	q	102089449	104075218	91	0.0781	0.5
P2_S2	2	q	104081758	125904919	723	0.0214	0.5
P2_S2	2	q	125907501	133346712	209	0.019	0.6023
P2_S2	2	q	133355191	160510890	922	-0.0389	0.5
P2_S2	2	q	160516321	190763511	1150	-0.031	0.5
P2_S2	2	q	191672878	197800111	134	0.0324	0.6021
P2_S2	2	q	197805197	199238569	63	0.0857	0.6535
P2_S2	2	q	199332147	206656369	232	-0.0092	0.5
P2_S2	2	q	206686024	207826934	72	0.0621	0.6227
P2_S2	2	q	207858744	212924676	212	0.1657	0.66
P2_S2	2	q	212978672	213634753	40	-0.2101	0.5
P2_S2	2	q	213636918	227686723	523	-0.0497	0.5
P2_S2	2	q	227688019	229489214	96	0.01	0.5996
P2_S2	2	q	229536991	242586061	621	-0.0539	0.5
P2_S2	3	p	70973	4188033	316	0.1246	0.5
P2_S2	3	p	4214953	13396150	492	0.1873	0.5
P2_S2	3	p	13411336	17056581	176	0.0715	0.6041
P2_S2	3	p	17148419	60719373	1660	-0.0048	0.5
P2_S2	3	p	60908760	84107537	963	-0.1178	0.5
P2_S2	3	p	84186187	84971580	30	0.0944	0.5
P2_S2	3	p	84976358	90525615	154	-0.029	0.5
P2_S2	3	q	95087816	163103123	2533	0.0051	0.5
P2_S2	3	q	163393285	175097830	367	0.0875	0.5
P2_S2	3	q	175115565	192112079	774	0.0635	0.5
P2_S2	3	q	192139857	199318588	289	0.0595	0.5
P2_S2	4	p	63508	38990224	1818	0.0399	0.5
P2_S2	4	p	39020335	40185760	44	-0.0878	0.5
P2_S2	4	p	40185944	48786539	299	0.0325	0.5
P2_S2	4	q	52378364	191039071	4954	-0.0457	0.5
P2_S2	5	p	222902	27735627	1163	-0.0141	0.5
P2_S2	5	p	27745419	29220678	41	0.0992	0.5
P2_S2	5	p	29249005	29520753	15	0.5763	0.7752
P2_S2	5	p	29533631	44843836	644	-0.0296	0.5
P2_S2	5	p	44846497	45423611	46	0.0398	0.5
P2_S2	5	q	50237544	90789632	1542	-0.1035	0.5
P2_S2	5	q	90798504	97073409	185	-0.0685	0.5
P2_S2	5	q	97113146	97378881	12	0.0117	0.6141
P2_S2	5	q	97409736	102705263	200	-0.0603	0.5
P2_S2	5	q	102709280	180623543	3086	-0.0389	0.5
P2_S2	6	p	144199	2093945	154	-0.1279	0.5
P2_S2	6	p	2148887	5767191	188	0.1111	0.5
P2_S2	6	p	5779928	7569571	89	0.0351	0.5
P2_S2	6	p	7590170	16596551	421	-0.1098	0.5
P2_S2	6	p	16652564	18623955	82	-0.1047	0.5
P2_S2	6	p	18646024	19498168	35	0.3167	0.6731
P2_S2	6	p	19498601	20083925	36	0.5868	0.7717
P2_S2	6	p	20143047	22316323	154	0.4671	0.7322
P2_S2	6	p	22615096	24634969	117	-0.0428	0.5
P2_S2	6	p	24649347	26053190	78	0.2808	0.6427
P2_S2	6	p	26124441	26814523	40	-0.0288	0.5
P2_S2	6	p	26995909	27339129	11	0.231	0.6491
P2_S2	6	p	27343845	29459852	86	0.1002	0.5
P2_S2	6	p	29463127	36353239	1028	-0.118	0.5
P2_S2	6	p	36360817	37618175	68	-0.0462	0.5
P2_S2	6	p	39128520	40468443	101	-0.0734	0.5
P2_S2	6	p	40471712	43307460	155	0.0248	0.5
P2_S2	6	p	43309741	46181580	128	0.1757	0.6282
P2_S2	6	p	46188119	46865235	32	0.3528	0.7167
P2_S2	6	p	46955460	58878583	363	-0.0027	0.5
P2_S2	6	q	62053641	84274595	815	-0.043	0.5
P2_S2	6	q	84498923	90730259	316	-0.1225	0.5
P2_S2	6	q	90730746	170705298	3375	-0.0778	0.5
P2_S2	7	p	155475	2453336	74	0.0176	0.5
P2_S2	7	p	2464578	16361034	839	0.114	0.5
P2_S2	7	p	16366347	18925467	165	0.1726	0.5
P2_S2	7	p	18932147	57439519	1717	0.0255	0.5
P2_S2	7	q	61673005	158664151	3318	0.0122	0.5
P2_S2	8	p	190898	40906597	2140	-0.0778	0.5
P2_S2	8	p	40908413	43910848	70	-0.0179	0.5
P2_S2	8	q	47062007	54004966	222	0.127	0.5799
P2_S2	8	q	54006301	79068630	997	0.0586	0.5
P2_S2	8	q	79113833	99190584	764	0.0844	0.5
P2_S2	8	q	99206329	103207221	168	0.1583	0.5
P2_S2	8	q	103234218	105880541	128	0.1224	0.5
P2_S2	8	q	105892857	109772471	201	0.146	0.5
P2_S2	8	q	109786804	112090806	62	0.2699	0.5874
P2_S2	8	q	112307566	118102508	240	0.1493	0.5
P2_S2	8	q	118109252	146142241	1718	0.0749	0.5
P2_S2	9	p	194201	1984204	142	0.1105	0.5
P2_S2	9	p	1990343	6237693	282	0.0438	0.5
P2_S2	9	p	6262766	12459893	434	0.0366	0.5
P2_S2	9	p	12489211	18407189	380	0.008	0.6112
P2_S2	9	p	18420297	19288581	70	-0.0205	0.5
P2_S2	9	p	19295959	23064207	209	-0.039	0.6005
P2_S2	9	p	23068402	28349979	246	0.0904	0.5
P2_S2	9	p	28357812	30905973	123	0.0095	0.616
P2_S2	9	p	30908764	44821332	384	-0.0785	0.5
P2_S2	9	q	67656950	139894542	3178	-0.0506	0.5
P2_S2	10	p	742193	3754131	193	0.03	0.5
P2_S2	10	p	3768825	8106184	394	0.0475	0.5
P2_S2	10	p	8117705	12307660	255	0.1252	0.5
P2_S2	10	p	12323938	25484101	657	0.0059	0.5
P2_S2	10	p	25494756	30628679	269	0.0206	0.5
P2_S2	10	p	30649816	35589263	219	-0.0066	0.5
P2_S2	10	p	35594953	39098677	98	0.0183	0.5
P2_S2	10	q	42204175	65704111	751	-0.0616	0.5
P2_S2	10	q	65855381	68917848	144	0.0407	0.5832
P2_S2	10	q	69002940	87751369	705	-0.0476	0.5
P2_S2	10	q	87754758	89475242	31	0.0395	0.592
P2_S2	10	q	89589556	109282721	818	-0.063	0.5
P2_S2	10	q	109314698	109873649	40	0.0956	0.5822
P2_S2	10	q	109885028	135284293	1119	-0.0317	0.5
P2_S2	11	p	189256	31252527	1416	-0.0531	0.5
P2_S2	11	p	31342395	34783256	121	0.1156	0.6435
P2_S2	11	p	34799082	36245328	63	0.1753	0.6838
P2_S2	11	p	36277568	39021716	61	0.1491	0.633
P2_S2	11	p	39246342	47143000	329	-0.0276	0.5
P2_S2	11	q	54691139	68460535	378	0.0066	0.5
P2_S2	11	q	68472314	87652911	693	-0.0558	0.5
P2_S2	11	q	87700147	102310143	669	-2.00E-04	0.5
P2_S2	11	q	102326614	123959119	910	0.0178	0.5962
P2_S2	11	q	123998621	134435899	606	-0.038	0.5
P2_S2	12	p	64079	9364424	438	0.017	0.5
P2_S2	12	p	9375035	34692538	1207	0.0266	0.5
P2_S2	12	q	36213381	51548138	586	-0.0298	0.5
P2_S2	12	q	51552473	62930978	387	-0.0183	0.5
P2_S2	12	q	63035639	65411028	91	0.3758	0.6848
P2_S2	12	q	65422433	69812681	224	0.6862	0.8173
P2_S2	12	q	69899543	70404525	25	0.5132	0.7324
P2_S2	12	q	70906389	74498851	124	0.0392	0.5
P2_S2	12	q	74544819	122646572	1915	-0.0614	0.5
P2_S2	12	q	122663719	132187422	523	-0.0014	0.5
P2_S2	13	q	18209780	39227032	943	0.0156	0.5
P2_S2	13	q	39240741	53093973	612	-0.0252	0.5
P2_S2	13	q	53097820	87605659	1399	0.0603	0.5
P2_S2	13	q	87702351	113905078	1232	0.0245	0.5
P2_S2	14	q	18531500	20610703	59	0.1044	0.5993
P2_S2	14	q	20661507	23272341	137	-0.1367	0.5
P2_S2	14	q	23317550	23711366	10	-0.0645	0.5969
P2_S2	14	q	23717654	34374447	468	-0.0651	0.5
P2_S2	14	q	34465568	73064488	1376	-0.1107	0.5
P2_S2	14	q	73105424	80027676	276	-0.0633	0.5
P2_S2	14	q	80087930	106297061	1150	-0.01	0.5
P2_S2	15	q	20015993	22929705	89	0.0216	0.5
P2_S2	15	q	22933834	23302034	11	0.129	0.6388
P2_S2	15	q	23426491	100216154	3120	-0.0753	0.5
P2_S2	16	p	41263	2861994	125	0.0263	0.5
P2_S2	16	p	2881321	31537650	1173	-0.0815	0.5
P2_S2	16	q	45575580	86545945	1889	-0.0155	0.5
P2_S2	16	q	86552680	88668856	76	0.0661	0.5
P2_S2	17	p	72487	21668004	894	-0.0809	0.5
P2_S2	17	q	22597942	32958830	353	-0.0711	0.5
P2_S2	17	q	32984848	33748622	27	-0.012	0.5981
P2_S2	17	q	33785091	34863649	42	0.2586	0.7085
P2_S2	17	q	35236409	43698118	206	-0.0017	0.5
P2_S2	17	q	43730466	56726816	402	0.0092	0.5
P2_S2	17	q	56734520	69202771	458	0.0626	0.6237
P2_S2	17	q	69206917	78622560	377	0.0333	0.5961
P2_S2	18	p	2842	15073063	729	-8.00E-04	0.5
P2_S2	18	q	16863578	62506311	2135	-0.0422	0.5
P2_S2	18	q	62529936	76116152	745	0.0314	0.5
P2_S2	19	p	217034	20385941	892	-0.0804	0.5
P2_S2	19	p	20528316	20801110	10	-0.0181	0.626
P2_S2	19	p	21176093	24282139	95	0.0169	0.5
P2_S2	19	q	32585501	33372663	29	0.0424	0.5
P2_S2	19	q	34053326	37296410	115	0.3887	0.6946
P2_S2	19	q	37337812	40112290	111	0.0055	0.5
P2_S2	19	q	40126078	42217711	89	0.0625	0.5
P2_S2	19	q	42226189	45094869	107	0.1077	0.617
P2_S2	19	q	45283022	63683712	787	-0.0493	0.5
P2_S2	20	p	16749	26172651	1479	-0.0049	0.5
P2_S2	20	q	28121437	62349775	1402	-0.0377	0.5
P2_S2	21	p	9993822	9993822	1	0.0567	0.6329
P2_S2	21	q	13523286	14385827	12	0.3628	0.7481
P2_S2	21	q	14389575	17269531	168	0.2358	0.6643
P2_S2	21	q	17292877	18774793	61	0.097	0.6084
P2_S2	21	q	18784006	46919231	1697	-3.00E-04	0.5
P2_S2	22	q	15452483	49518559	2054	0.0078	0.5
P3_S1	1	p	995669	8117813	306	0.0487	0.5
P3_S1	1	p	8122915	90746449	3080	0.0046	0.5
P3_S1	1	p	90826295	91507901	27	0.012	0.5779
P3_S1	1	p	91554619	120276422	1020	0.0154	0.5
P3_S1	1	q	144106312	185051128	1420	-2.00E-04	0.5
P3_S1	1	q	185094740	194643097	358	0.0791	0.5
P3_S1	1	q	194658489	247137334	2330	0.017	0.5
P3_S1	2	p	100819	89885025	3815	0.0212	0.5
P3_S1	2	q	95173331	231834534	4517	0.0244	0.5
P3_S1	2	q	231899169	233261756	74	-0.4182	0.9249
P3_S1	2	q	233305440	242406852	488	0.0191	0.5
P3_S1	3	p	41894	90088422	3795	0.0297	0.5
P3_S1	3	q	95366330	133466884	1307	0.0216	0.5
P3_S1	3	q	133488808	133701313	10	-0.0876	0.5948
P3_S1	3	q	133705291	199318588	2660	0.0206	0.5
P3_S1	4	p	92571	37054295	1569	0.0403	0.5
P3_S1	4	p	37067053	48655620	496	-0.0126	0.5
P3_S1	4	q	52718897	62865841	388	0.0369	0.5
P3_S1	4	q	62971102	63468031	23	0.4257	0.6628
P3_S1	4	q	63488439	191020022	4787	0.0376	0.5
P3_S1	5	p	80564	46384240	1661	0.0394	0.5
P3_S1	5	q	49633254	51925473	86	0.0496	0.5
P3_S1	5	q	51940364	180547271	5095	0.0193	0.5
P3_S1	6	p	120522	58819500	3473	-0.0019	0.5
P3_S1	6	q	62041993	91371550	1158	0.0215	0.5
P3_S1	6	q	91401212	158331352	2667	0.0252	0.5
P3_S1	6	q	158332668	170732309	675	0.054	0.5
P3_S1	7	p	149266	57908783	2747	0.0215	0.5
P3_S1	7	q	61796606	78255041	491	-0.0262	0.5
P3_S1	7	q	78303093	158737504	3053	0.0216	0.5
P3_S1	8	p	190898	21111313	1367	-0.3197	0.9225
P3_S1	8	p	21129611	21243950	10	-0.2485	0.8679
P3_S1	8	p	21253561	38820486	630	-0.3482	0.9217
P3_S1	8	p	38836186	40809660	101	0.9431	0.9031
P3_S1	8	p	40912690	43910848	70	0.5139	0.7972
P3_S1	8	q	47116624	94355216	1836	0.6202	0.7917
P3_S1	8	q	94359988	118636875	1071	0.5972	0.7919
P3_S1	8	q	118695460	146142241	1446	0.5576	0.7852
P3_S1	9	p	206124	43599125	2180	-0.3582	0.922
P3_S1	9	q	70229990	139858127	3376	-0.3414	0.922
P3_S1	10	p	234561	456286	10	0.0979	0.5
P3_S1	10	p	742193	2284754	93	-0.3239	0.9257
P3_S1	10	p	2648061	4041081	114	0.0265	0.5
P3_S1	10	p	4046871	5168269	54	-0.3365	0.9223
P3_S1	10	p	5195437	7284213	194	-0.0173	0.5
P3_S1	10	p	7313507	35589263	1381	-0.3563	0.9224
P3_S1	10	p	35918798	39137918	116	0.0212	0.5
P3_S1	10	q	41756307	58021195	514	0.039	0.5
P3_S1	10	q	58062986	58952986	31	-0.3064	0.9196
P3_S1	10	q	58983878	135283755	3190	0.0173	0.5
P3_S1	11	p	194228	51385578	2099	0.0248	0.5
P3_S1	11	q	54550813	134399125	3380	0.015	0.5
P3_S1	12	p	95960	34327658	1660	-0.0027	0.5
P3_S1	12	q	36404411	90434314	1832	0.0162	0.5
P3_S1	12	q	90459802	90698420	10	0.023	0.5849
P3_S1	12	q	90704814	125114288	1457	-0.0212	0.5
P3_S1	12	q	125118874	132288869	394	0.0462	0.5
P3_S1	13	q	18138775	113852691	4082	0.035	0.5
P3_S1	14	q	19464184	47608760	1097	0.0166	0.5
P3_S1	14	q	47611853	78313798	1160	-0.0132	0.5
P3_S1	14	q	78338055	106353025	1056	0.0249	0.5
P3_S1	15	q	20009688	99838011	3176	0.0048	0.5
P3_S1	15	q	99855506	99948745	15	0.2594	0.6524
P3_S1	15	q	99975177	100216154	14	0.115	0.5719
P3_S1	16	p	37354	35126825	1333	-0.0191	0.5
P3_S1	16	q	45559127	88668856	1867	0.0153	0.5
P3_S1	17	p	22211	20125093	930	-0.334	0.9237
P3_S1	17	p	20128620	20640137	10	-0.359	0.8643
P3_S1	17	p	20659831	21468655	27	-0.0098	0.5
P3_S1	17	p	21641134	22166482	30	-0.3791	0.8952
P3_S1	17	q	22351068	42092850	587	-0.0212	0.5
P3_S1	17	q	42259048	42688742	34	-0.379	0.9116
P3_S1	17	q	42735001	78653169	1472	-0.0053	0.5
P3_S1	18	p	2842	14077956	684	0.016	0.5
P3_S1	18	p	14140724	15073063	19	0.0395	0.5759
P3_S1	18	q	16863578	76068963	2860	0.0352	0.5
P3_S1	19	p	218039	23876259	944	-0.056	0.5
P3_S1	19	q	33109379	37303556	165	0.0461	0.5
P3_S1	19	q	37351179	63776118	1186	-0.0401	0.5
P3_S1	20	p	11799	6379316	385	-0.0416	0.5
P3_S1	20	p	6382266	25938002	954	0.0457	0.5
P3_S1	20	q	28043606	62376958	1315	-8.00E-04	0.5
P3_S1	21	q	13899316	15112025	81	0.5888	0.7875
P3_S1	21	q	15136788	17118793	113	-0.374	0.9221
P3_S1	21	q	17141890	17709789	33	0.6694	0.797
P3_S1	21	q	17723485	18027216	10	-0.2641	0.888
P3_S1	21	q	18076288	18917889	51	0.6564	0.7847
P3_S1	21	q	18945713	19986490	80	-0.3901	0.9191
P3_S1	21	q	19997291	20310364	18	0.6962	0.8051
P3_S1	21	q	20546242	22427180	82	-0.3401	0.9176
P3_S1	21	q	22447805	23120686	32	0.6013	0.8007
P3_S1	21	q	23231640	24153292	73	-0.4004	0.9168
P3_S1	21	q	24256693	25008562	40	0.5365	0.786
P3_S1	21	q	25132923	25429238	23	-0.3799	0.9232
P3_S1	21	q	25566954	28135194	153	0.5762	0.7887
P3_S1	21	q	28170416	31447216	121	-0.3823	0.924
P3_S1	21	q	31600986	34450098	193	0.5062	0.7755
P3_S1	21	q	34525032	40026218	360	-0.3159	0.9227
P3_S1	21	q	40087332	40451239	38	0.5244	0.7728
P3_S1	21	q	40455916	40686606	10	-0.1232	0.8651
P3_S1	21	q	40686979	41803873	86	0.5283	0.7673
P3_S1	21	q	41820236	43253523	133	-0.2876	0.9228
P3_S1	21	q	43265339	43889028	35	0.4492	0.7741
P3_S1	21	q	43952882	44460815	28	-0.3555	0.9299
P3_S1	21	q	44523748	46893156	185	0.5478	0.7844
P3_S1	22	q	15412698	49518559	1920	-0.0054	0.5
P3_S2	1	p	995669	63647504	2383	-0.0065	0.5
P3_S2	1	p	63673327	63878363	10	-0.0154	0.5861
P3_S2	1	p	63960739	120276422	2039	0.0343	0.5
P3_S2	1	q	144106312	154926935	285	-0.0325	0.5
P3_S2	1	q	154928996	185042808	1129	0.0139	0.5
P3_S2	1	q	185051128	194814311	367	0.0888	0.5
P3_S2	1	q	194887540	247137334	2320	0.0244	0.5
P3_S2	2	p	91379	8121851	392	0.0768	0.5
P3_S2	2	p	8130637	50063062	1783	0.02	0.5
P3_S2	2	p	50066535	60419770	497	0.0572	0.5
P3_S2	2	p	60430793	74054341	589	-0.0132	0.5
P3_S2	2	p	74055981	89885025	554	0.0553	0.5
P3_S2	2	q	95173331	231834534	4523	0.0344	0.5
P3_S2	2	q	231899169	233261756	74	-0.4601	0.9559
P3_S2	2	q	233305440	242406852	489	0.0139	0.5
P3_S2	3	p	41894	16393216	959	0.0379	0.5
P3_S2	3	p	16401895	90088422	2842	0.0423	0.5
P3_S2	3	q	95366330	113994288	611	0.045	0.5
P3_S2	3	q	114039977	186717237	2695	-0.0869	0.6234
P3_S2	3	q	186797307	199318588	658	0.004	0.5
P3_S2	4	p	92571	48655620	2066	0.0412	0.5
P3_S2	4	q	52718897	90623286	1315	0.0424	0.5
P3_S2	4	q	90629574	191020022	3882	0.0584	0.5
P3_S2	5	p	80564	19938472	897	0.0508	0.5
P3_S2	5	p	20455226	20932537	16	0.1893	0.5786
P3_S2	5	p	21427001	46384240	750	0.0401	0.5
P3_S2	5	q	49633254	170931338	4719	0.0318	0.5
P3_S2	5	q	170931675	180547271	469	-0.0014	0.5
P3_S2	6	p	120522	29920786	1687	0.0166	0.5
P3_S2	6	p	29921661	29935369	10	1.00E-04	0.6051
P3_S2	6	p	29936895	33049888	520	-0.0105	0.5
P3_S2	6	p	33058028	33072674	10	-0.0584	0.6323
P3_S2	6	p	33073920	44405750	654	-0.0283	0.5
P3_S2	6	p	44411706	58819500	594	0.0363	0.5
P3_S2	6	q	62041993	91886831	1187	0.0434	0.5
P3_S2	6	q	91896450	160530114	2708	0.0318	0.5
P3_S2	6	q	160533697	170732309	600	0.0572	0.5
P3_S2	7	p	149266	295765	10	0.0437	0.5795
P3_S2	7	p	298409	9932437	444	0.0041	0.5
P3_S2	7	p	9945064	57908783	2300	0.0335	0.5
P3_S2	7	q	61796606	78303093	492	0.0139	0.5
P3_S2	7	q	78305153	127837653	1617	0.049	0.5
P3_S2	7	q	127899945	158737504	1436	0.0293	0.5
P3_S2	8	p	190898	2130825	147	-0.2994	0.9561
P3_S2	8	p	2254003	2413910	11	-0.3363	0.9193
P3_S2	8	p	2466863	16597092	885	-0.3553	0.9586
P3_S2	8	p	16597536	16758568	10	-0.4469	0.9165
P3_S2	8	p	16760170	38820486	954	-0.3652	0.9574
P3_S2	8	p	38836186	39301345	25	0.9573	0.9053
P3_S2	8	p	39302357	39548228	13	1.007	0.8543
P3_S2	8	p	39672418	40809660	63	0.9199	0.9042
P3_S2	8	p	40912690	41642902	36	0.4562	0.7726
P3_S2	8	p	41650635	41741060	10	0.5166	0.8434
P3_S2	8	p	41755228	43910848	24	0.5515	0.7718
P3_S2	8	q	47116624	75884685	1178	0.6349	0.7974
P3_S2	8	q	75912537	94355216	658	0.6978	0.8006
P3_S2	8	q	94359988	106012739	573	0.5751	0.7938
P3_S2	8	q	106015509	118636875	498	0.7122	0.8021
P3_S2	8	q	118695460	146142241	1446	0.5827	0.7918
P3_S2	9	p	206124	4856010	310	-0.3866	0.9589
P3_S2	9	p	4885391	4964441	10	-0.4383	0.9221
P3_S2	9	p	4969730	33415385	1626	-0.3935	0.9588
P3_S2	9	p	33417322	33870690	10	-0.394	0.9169
P3_S2	9	p	34061541	43599125	224	-0.4082	0.9563
P3_S2	9	q	70229990	89537270	943	-0.3745	0.9586
P3_S2	9	q	89537603	89830581	10	-0.3428	0.909
P3_S2	9	q	89832719	98644995	369	-0.4019	0.9564
P3_S2	9	q	98861432	99077701	10	-0.3772	0.9096
P3_S2	9	q	99081697	131132941	1546	-0.3814	0.9568
P3_S2	9	q	131144964	131220050	10	-0.3457	0.9103
P3_S2	9	q	131221593	136883130	348	-0.3851	0.9532
P3_S2	9	q	136887528	136941237	10	-0.2638	0.9063
P3_S2	9	q	136944578	139858127	130	-0.3709	0.957
P3_S2	10	p	234561	456286	10	0.0187	0.5
P3_S2	10	p	742193	2284754	93	-0.3527	0.9591
P3_S2	10	p	2648061	4041081	115	0.0438	0.5
P3_S2	10	p	4046871	5168269	54	-0.4044	0.9554
P3_S2	10	p	5195437	7284213	194	0.0053	0.5
P3_S2	10	p	7313507	30649816	1170	-0.3731	0.9583
P3_S2	10	p	30669232	30870598	10	-0.4338	0.8887
P3_S2	10	p	30880206	35589263	202	-0.3805	0.956
P3_S2	10	p	35918798	39137918	115	0.0651	0.5
P3_S2	10	q	41756307	58021195	514	0.0551	0.5
P3_S2	10	q	58062986	58952986	31	-0.3203	0.9581
P3_S2	10	q	58983878	87696511	1149	0.021	0.5
P3_S2	10	q	87703400	128058517	1661	0.0052	0.5
P3_S2	10	q	128063217	135283755	386	0.078	0.5
P3_S2	11	p	194228	48414015	2048	0.031	0.5
P3_S2	11	p	48461172	51385578	52	0.0765	0.5
P3_S2	11	q	54550813	55539637	32	0.1245	0.5
P3_S2	11	q	55543698	124128702	2792	0.0237	0.5
P3_S2	11	q	124132689	124264854	10	-0.3302	0.5
P3_S2	11	q	124318879	134399125	550	0.0426	0.5
P3_S2	12	p	95960	34327658	1657	0.0128	0.5
P3_S2	12	q	36404411	88667293	1764	0.026	0.5
P3_S2	12	q	88694187	132288869	1926	0.0069	0.5
P3_S2	13	q	18138775	19554439	54	0.0165	0.5
P3_S2	13	q	19572044	113852691	4034	0.0488	0.5
P3_S2	14	q	19464184	24622688	268	-0.0273	0.5
P3_S2	14	q	24625433	77839819	1983	0.0172	0.5
P3_S2	14	q	77846557	87921919	307	0.0759	0.5
P3_S2	14	q	88106272	106353025	758	7.00E-04	0.5
P3_S2	15	q	20009688	99838011	3181	0.0098	0.5
P3_S2	15	q	99855506	99948745	15	0.2786	0.6553
P3_S2	15	q	99975177	100216154	14	0.1112	0.577
P3_S2	16	p	37354	35126825	1331	-2.00E-04	0.5
P3_S2	16	q	45559127	58330895	525	0.0068	0.5
P3_S2	16	q	58388338	65164689	241	0.0799	0.5
P3_S2	16	q	65306407	88668856	1103	0.014	0.5
P3_S2	17	p	22211	20125093	930	-0.3689	0.9561
P3_S2	17	p	20128620	20640137	10	-0.3843	0.8707
P3_S2	17	p	20659831	21468655	27	0.0561	0.5
P3_S2	17	p	21641134	22166482	30	-0.3908	0.9282
P3_S2	17	q	22351068	42092850	588	-0.0283	0.5
P3_S2	17	q	42259048	42688742	34	-0.3935	0.9501
P3_S2	17	q	42735001	78653169	1473	-2.00E-04	0.5
P3_S2	18	p	2842	14763230	693	0.0333	0.5
P3_S2	18	p	14841108	15073063	11	0.1433	0.568
P3_S2	18	q	16863578	23047161	249	0.0091	0.5
P3_S2	18	q	23081954	44835311	972	0.0622	0.5
P3_S2	18	q	45441975	45648393	11	-0.2046	0.5661
P3_S2	18	q	45659196	76068963	1631	0.0476	0.5
P3_S2	19	p	218039	23876259	944	-0.0324	0.5
P3_S2	19	q	33109379	39250452	266	0.0316	0.5
P3_S2	19	q	39256568	63776118	1083	-0.0292	0.5
P3_S2	20	p	11799	6379316	387	-0.0263	0.5
P3_S2	20	p	6382266	25938002	956	0.0511	0.5
P3_S2	20	q	28043606	62376958	1317	0.0025	0.5
P3_S2	21	q	13899316	15112025	81	0.6028	0.7926
P3_S2	21	q	15136788	17118793	113	-0.4001	0.9585
P3_S2	21	q	17141890	17736439	35	0.6486	0.7904
P3_S2	21	q	17807769	18076437	10	-0.2837	0.9289
P3_S2	21	q	18078726	18917889	49	0.6893	0.7918
P3_S2	21	q	18945713	19986490	80	-0.4361	0.9575
P3_S2	21	q	19997291	20310364	18	0.6891	0.7992
P3_S2	21	q	20546242	22427180	82	-0.3838	0.9583
P3_S2	21	q	22447805	23120686	32	0.6509	0.8103
P3_S2	21	q	23231640	24153292	73	-0.4383	0.9535
P3_S2	21	q	24256693	25008562	40	0.5782	0.7898
P3_S2	21	q	25132923	25429238	23	-0.4342	0.9596
P3_S2	21	q	25566954	28135194	153	0.6148	0.7926
P3_S2	21	q	28170416	31447216	121	-0.3731	0.9586
P3_S2	21	q	31600986	34450098	193	0.5234	0.7775
P3_S2	21	q	34525032	40026218	360	-0.3623	0.9567
P3_S2	21	q	40087332	40463291	40	0.5606	0.7795
P3_S2	21	q	40631259	40701616	10	-0.0323	0.8945
P3_S2	21	q	40711890	41803873	84	0.5412	0.776
P3_S2	21	q	41820236	43253523	133	-0.3453	0.9528
P3_S2	21	q	43265339	43889028	35	0.4915	0.7863
P3_S2	21	q	43952882	44460815	28	-0.4291	0.9585
P3_S2	21	q	44523748	46893156	185	0.5468	0.7867
P3_S2	22	q	15412698	49518559	1920	-0.0063	0.5
P4_S1	1	p	1011278	121049277	4429	0.0061	0.5
P4_S1	1	q	144244671	148159496	54	-0.0012	0.5
P4_S1	1	q	148561755	155013232	171	0.0763	0.5
P4_S1	1	q	155028242	183982017	1131	0.1581	0.6025
P4_S1	1	q	183983587	198045579	442	0.2778	0.6072
P4_S1	1	q	198049193	212796498	552	0.1285	0.6018
P4_S1	1	q	212818409	217526494	226	0.2501	0.6028
P4_S1	1	q	217533850	247093596	1285	0.1741	0.6034
P4_S1	2	p	79910	49277575	2111	0.01	0.5
P4_S1	2	p	49289735	52881302	254	0.1087	0.5
P4_S1	2	p	52883840	81496016	1102	0.0203	0.5
P4_S1	2	p	81517881	83414351	82	0.1602	0.5
P4_S1	2	p	83423626	91445367	122	-0.0305	0.5
P4_S1	2	q	94938725	242692820	5101	0.0302	0.5
P4_S1	3	p	146308	8357513	565	0.0357	0.5
P4_S1	3	p	8365226	18167992	442	-0.0336	0.5
P4_S1	3	p	18181169	31516873	645	0.0552	0.5
P4_S1	3	p	31522700	73618281	1665	0.0098	0.5
P4_S1	3	p	73867866	90525615	590	0.1042	0.5
P4_S1	3	q	95067163	196224304	3977	0.0317	0.5
P4_S1	3	q	196381721	199318588	122	-0.0773	0.5
P4_S1	4	p	157596	26862005	1217	0.0274	0.5
P4_S1	4	p	26872143	35989633	290	0.1212	0.5
P4_S1	4	p	36002500	42643733	321	-0.0219	0.5
P4_S1	4	p	42649282	48489160	171	0.0743	0.5
P4_S1	4	q	52415518	57966758	201	0.0028	0.5
P4_S1	4	q	57970374	70870744	380	0.104	0.5
P4_S1	4	q	71217945	90236807	707	0.02	0.5
P4_S1	4	q	90282693	157629185	2324	0.0595	0.5
P4_S1	4	q	157639321	157769662	13	0.1516	0.5769
P4_S1	4	q	157817632	183796419	1024	0.0781	0.5
P4_S1	4	q	183804182	188108448	260	-0.0298	0.5
P4_S1	4	q	188112674	191128697	160	0.0595	0.5
P4_S1	5	p	143199	17841640	839	0.0271	0.5
P4_S1	5	p	17866023	30953940	445	0.1014	0.5
P4_S1	5	p	30957784	46384240	530	0.0229	0.5
P4_S1	5	q	49493039	83209349	1281	0.0134	0.5
P4_S1	5	q	83219731	107435598	774	0.0847	0.5
P4_S1	5	q	107457409	131998784	947	0.0392	0.5
P4_S1	5	q	132236262	180565800	2012	-0.0019	0.5
P4_S1	6	p	120522	24806479	1334	0.0099	0.5
P4_S1	6	p	24808214	25002566	10	-0.0555	0.6034
P4_S1	6	p	25009329	30306995	258	0.0051	0.5
P4_S1	6	p	30311581	30504673	11	0.0037	0.6276
P4_S1	6	p	30541590	32690774	434	-0.0378	0.5
P4_S1	6	p	32691720	32790840	22	-0.0203	0.5792
P4_S1	6	p	32790893	45082289	667	-0.042	0.5
P4_S1	6	p	45119283	58812049	558	0.0336	0.5
P4_S1	6	q	62041993	91967535	1131	0.046	0.5
P4_S1	6	q	91971586	170705298	3226	0.0385	0.5
P4_S1	7	p	149081	250149	10	0.0037	0.5756
P4_S1	7	p	271353	8866649	343	-0.0045	0.5
P4_S1	7	p	8867801	57659300	2316	0.0404	0.5
P4_S1	7	q	62075016	76023564	299	-0.0248	0.5
P4_S1	7	q	76038186	76666889	14	-0.039	0.5975
P4_S1	7	q	76787329	108973990	1085	0.0248	0.5
P4_S1	7	q	108978071	109245538	11	0.3131	0.5951
P4_S1	7	q	109252274	126615107	533	0.0801	0.5
P4_S1	7	q	126624699	158520087	1268	-0.0021	0.5
P4_S1	8	p	166818	5796951	478	0.0774	0.5
P4_S1	8	p	5798297	13208585	310	-0.0101	0.5
P4_S1	8	p	13246509	18856300	334	0.0827	0.5
P4_S1	8	p	18865334	43689385	1032	0.0061	0.5
P4_S1	8	q	47062007	95697430	1865	0.0431	0.5
P4_S1	8	q	95697482	146100072	2602	0.017	0.5
P4_S1	9	p	194201	31994571	1848	-0.1971	0.7973
P4_S1	9	p	31994713	39088698	316	-0.264	0.7911
P4_S1	9	q	70224023	140128836	3329	-0.2267	0.793
P4_S1	10	p	226452	11888798	665	0.0181	0.5
P4_S1	10	p	11896151	39137918	1137	-0.0086	0.5
P4_S1	10	q	41802208	52785384	289	0.0121	0.5
P4_S1	10	q	52801703	61084017	383	0.1178	0.5
P4_S1	10	q	61095195	105527339	1803	-0.0077	0.5
P4_S1	10	q	105529997	135129800	1344	0.0212	0.5
P4_S1	11	p	194228	631191	30	-0.0331	0.5628
P4_S1	11	p	673403	21223994	990	-0.0064	0.5
P4_S1	11	p	21313688	31936000	419	0.0868	0.5
P4_S1	11	p	31964959	38296860	230	-0.0144	0.5
P4_S1	11	p	38454177	39029545	12	0.1932	0.5842
P4_S1	11	p	39033747	51368666	371	0.0196	0.5
P4_S1	11	q	54468566	106587051	2029	0.014	0.5
P4_S1	11	q	106593081	129927981	1005	-0.0193	0.5
P4_S1	11	q	129931597	134421943	282	0.046	0.5
P4_S1	12	p	64079	14068380	770	-0.0289	0.5
P4_S1	12	p	14096933	34692538	816	0.0309	0.5
P4_S1	12	q	36213381	45795120	257	0.0201	0.5
P4_S1	12	q	45801408	46113461	10	0.0343	0.582
P4_S1	12	q	46174763	56279757	409	-0.0385	0.5
P4_S1	12	q	56785193	91040938	1206	0.0588	0.5
P4_S1	12	q	91058501	125232553	1467	-0.029	0.5
P4_S1	12	q	125233956	131851417	381	0.0208	0.5
P4_S1	12	q	131903396	132288869	17	-0.0298	0.5632
P4_S1	13	q	18110262	20018557	53	0.0335	0.5
P4_S1	13	q	20433379	21172442	10	0.0705	0.5981
P4_S1	13	q	21174668	53093973	1414	0.0118	0.5
P4_S1	13	q	53106555	71375234	617	0.1083	0.5
P4_S1	13	q	71378881	80914031	422	0.0427	0.5
P4_S1	13	q	80919177	90284372	327	0.1357	0.5
P4_S1	13	q	90490028	114082584	1108	0.0449	0.5
P4_S1	14	q	19464184	24989545	278	-0.0477	0.5
P4_S1	14	q	24993637	33232524	303	0.0788	0.5
P4_S1	14	q	33236861	63415943	1140	0.0363	0.5
P4_S1	14	q	63457221	77871109	479	-0.0456	0.5
P4_S1	14	q	78062923	86596160	327	0.0995	0.5
P4_S1	14	q	86607249	106353025	882	-0.0129	0.5
P4_S1	15	q	20351272	37948559	760	0.0327	0.5
P4_S1	15	q	37962212	100216154	2659	-0.0056	0.5
P4_S1	16	p	37354	31537650	1366	-0.0358	0.5
P4_S1	16	q	45559127	57780567	501	-0.0311	0.5
P4_S1	16	q	57798819	64604861	221	0.0629	0.5
P4_S1	16	q	64641151	88668856	1239	-0.019	0.5
P4_S1	17	p	51088	10421569	566	-0.058	0.5
P4_S1	17	p	10427983	22166482	479	0.0059	0.5
P4_S1	17	q	22354076	47090559	782	-0.0608	0.5
P4_S1	17	q	47096140	78587132	1203	-0.0172	0.5
P4_S1	18	p	149382	14140724	714	0.0249	0.5
P4_S1	18	q	18194143	23027139	265	-0.0029	0.5
P4_S1	18	q	23085154	39867941	703	0.0777	0.5
P4_S1	18	q	39872370	59667720	1073	-0.0013	0.5
P4_S1	18	q	59691368	76116152	994	0.0679	0.5
P4_S1	19	p	218039	24095263	965	-0.0797	0.5
P4_S1	19	q	32767674	38638733	222	0.0218	0.5
P4_S1	19	q	38669236	63776118	1026	-0.0701	0.5
P4_S1	20	p	204992	6004356	399	-0.0414	0.5
P4_S1	20	p	6016863	26172651	986	0.043	0.5
P4_S1	20	q	28043606	62371161	1339	-0.0255	0.5
P4_S1	21	q	13523286	29023700	727	0.0728	0.5
P4_S1	21	q	29028797	46919231	1072	-0.006	0.5
P4_S1	22	q	15634399	49518559	1871	-0.0303	0.5
P4_S2	1	p	1011278	121049277	4428	0.0096	0.5
P4_S2	1	q	144244671	184399913	1368	0.0506	0.5
P4_S2	1	q	184401859	198466594	452	0.1161	0.5
P4_S2	1	q	198513648	211781897	496	0.0361	0.5
P4_S2	1	q	211782464	217449815	257	0.1202	0.5
P4_S2	1	q	217499653	247093596	1288	0.06	0.5
P4_S2	2	p	79910	91445367	3670	0.0087	0.5
P4_S2	2	q	94938725	242692820	5096	0.0142	0.5
P4_S2	3	p	146308	26095364	1405	0.0066	0.5
P4_S2	3	p	26385033	26689442	16	-0.3196	0.9254
P4_S2	3	p	26753190	50962234	826	0.0046	0.5
P4_S2	3	p	51117025	51713296	17	-0.5162	0.9287
P4_S2	3	p	51916825	55611785	168	-0.2901	0.9296
P4_S2	3	p	55643510	90525615	1475	0.0322	0.5
P4_S2	3	q	95067163	199318588	4100	0.0123	0.5
P4_S2	4	p	157596	48489160	2007	0.0259	0.5
P4_S2	4	q	52415518	90294407	1294	0.022	0.5
P4_S2	4	q	90326086	191128697	3774	0.0431	0.5
P4_S2	5	p	143199	46384240	1815	0.0238	0.5
P4_S2	5	q	49493039	180565800	5012	0.0091	0.5
P4_S2	6	p	120522	43910541	2665	-0.0122	0.5
P4_S2	6	p	43919246	58812049	634	0.0193	0.5
P4_S2	6	q	62041993	170705298	4354	0.0274	0.5
P4_S2	7	p	149081	7085994	242	-0.024	0.5
P4_S2	7	p	7087233	57659300	2424	0.024	0.5
P4_S2	7	q	62075016	76264711	304	-0.0195	0.5
P4_S2	7	q	76267895	76787329	10	-0.0817	0.5917
P4_S2	7	q	76794575	107220891	1010	0.0068	0.5
P4_S2	7	q	107227687	158520087	1893	0.0148	0.5
P4_S2	8	p	166818	19047584	1132	0.046	0.5
P4_S2	8	p	19051722	43689385	1024	0.0043	0.5
P4_S2	8	q	47062007	48136481	23	-0.0126	0.5
P4_S2	8	q	48153124	48515811	10	0.0288	0.597
P4_S2	8	q	48933255	94793219	1778	0.0297	0.5
P4_S2	8	q	94813989	146100072	2655	0.0117	0.5
P4_S2	9	p	194201	21123282	1394	-0.3774	0.9326
P4_S2	9	p	21556730	22686345	51	-2.2854	0.5653
P4_S2	9	p	22695094	22746708	10	-2.2499	0.6852
P4_S2	9	p	22758289	23095081	12	-2.3329	0.5
P4_S2	9	p	23107288	23201154	12	-2.5546	0.5932
P4_S2	9	p	23216243	23822770	41	-2.0273	0.5505
P4_S2	9	p	23864047	33652389	406	-0.3835	0.9344
P4_S2	9	p	33689373	34274727	10	-0.5102	0.878
P4_S2	9	p	34283063	38675643	218	-0.3549	0.93
P4_S2	9	p	38690361	39088698	11	-0.3444	0.8665
P4_S2	9	q	70224023	108922037	1745	-0.3657	0.9317
P4_S2	9	q	108932823	108990980	11	-0.1422	0.8865
P4_S2	9	q	108997771	111138903	151	-0.3363	0.9334
P4_S2	9	q	111140779	111651250	40	-0.3869	0.9126
P4_S2	9	q	111660898	123969032	633	-0.3549	0.9315
P4_S2	9	q	123972838	124009136	10	-0.3558	0.8696
P4_S2	9	q	124038046	128286308	155	-0.3575	0.928
P4_S2	9	q	128289391	128413056	10	-0.2613	0.8837
P4_S2	9	q	128458181	131237956	70	-0.3643	0.9289
P4_S2	9	q	131249873	131309841	10	-0.3574	0.8813
P4_S2	9	q	131310127	140128836	493	-0.3404	0.9271
P4_S2	10	p	226452	39137918	1802	0.0086	0.5
P4_S2	10	q	41802208	135129800	3821	0.0163	0.5
P4_S2	11	p	194228	38633155	1677	0.0179	0.5
P4_S2	11	p	38870689	39246342	10	0.1227	0.6054
P4_S2	11	p	39255833	51368666	366	0.0122	0.5
P4_S2	11	q	54468566	134421943	3317	0.003	0.5
P4_S2	12	p	64079	34692538	1584	0.001	0.5
P4_S2	12	q	36213381	90943930	1875	0.0201	0.5
P4_S2	12	q	90972320	131643881	1848	-0.0129	0.5
P4_S2	12	q	131648576	132068811	11	-0.0683	0.5926
P4_S2	12	q	132088136	132288869	11	0.0592	0.5
P4_S2	13	q	18110262	114082584	3953	0.0389	0.5
P4_S2	14	q	19464184	81355903	2323	0.006	0.5
P4_S2	14	q	81363938	87202514	230	0.0766	0.5
P4_S2	14	q	87235443	106353025	857	-0.0087	0.5
P4_S2	15	q	20351272	100216154	3424	-8.00E-04	0.5
P4_S2	16	p	37354	31537650	1367	-0.0234	0.5
P4_S2	16	q	45559127	87557619	1951	0.0129	0.5
P4_S2	16	q	87562750	88668856	10	0.1657	0.6248
P4_S2	17	p	51088	9724580	519	-0.0438	0.5
P4_S2	17	p	9738719	22166482	525	0.0056	0.5
P4_S2	17	q	22354076	78587132	1987	-0.0178	0.5
P4_S2	18	p	149382	14140724	714	0.0169	0.5
P4_S2	18	q	18194143	76116152	3038	0.0295	0.5
P4_S2	19	p	218039	24095263	964	-0.0558	0.5
P4_S2	19	q	32767674	39250452	255	0.02	0.5
P4_S2	19	q	39256568	63776118	993	-0.0477	0.5
P4_S2	20	p	204992	5443069	354	-0.0261	0.5
P4_S2	20	p	5472247	26172651	1035	0.0343	0.5
P4_S2	20	q	28043606	62371161	1341	-0.0062	0.5
P4_S2	21	q	13523286	46919231	1796	0.0231	0.5
P4_S2	22	q	15634399	49518559	1875	-0.0135	0.5
P5_S1	1	p	766409	22156578	865	-0.0249	0.5
P5_S1	1	p	22215885	40060638	596	-0.0091	0.6192
P5_S1	1	p	40170242	48302845	321	-0.0422	0.5
P5_S1	1	p	48309963	83242271	1157	0.0249	0.5
P5_S1	1	p	83257082	83707028	10	0.097	0.5863
P5_S1	1	p	83730919	108672768	893	0.0341	0.5
P5_S1	1	p	108824978	121050881	429	-0.0193	0.5
P5_S1	1	q	143810619	144382543	13	-0.1176	0.5789
P5_S1	1	q	144388442	178872209	1141	-0.0146	0.5
P5_S1	1	q	178939415	179100288	11	-0.1504	0.5811
P5_S1	1	q	179115704	183710850	154	-0.0284	0.5
P5_S1	1	q	183718447	197911115	465	0.0646	0.5
P5_S1	1	q	197921296	212596618	553	-0.0463	0.5
P5_S1	1	q	212602684	221651342	394	0.0512	0.5
P5_S1	1	q	221660857	246522135	1145	0.0072	0.5
P5_S1	2	p	100819	8448488	425	0.0757	0.5
P5_S1	2	p	8459581	11998816	215	-0.0264	0.5
P5_S1	2	p	12008889	24623319	433	0.0564	0.5
P5_S1	2	p	24637672	50120349	1315	-0.0084	0.5
P5_S1	2	p	50121732	53690864	221	0.1084	0.5
P5_S1	2	p	53698732	88906246	1425	0.0059	0.5
P5_S1	2	q	95352576	139517347	1375	0.0115	0.5
P5_S1	2	q	139539529	168334127	1068	0.0546	0.5
P5_S1	2	q	168345245	179929113	463	0.0025	0.5
P5_S1	2	q	179941872	215433996	1149	0.0295	0.5
P5_S1	2	q	215457501	242625553	1264	-0.0407	0.5
P5_S1	3	p	329290	2530483	136	0.1192	0.5
P5_S1	3	p	2538341	8865021	386	0.0305	0.5
P5_S1	3	p	8870531	17188361	391	-0.0284	0.5
P5_S1	3	p	18167992	59303257	1494	0.0183	0.5
P5_S1	3	p	59328130	90282449	1096	0.0551	0.5
P5_S1	3	q	95366330	100754683	173	0.0962	0.5
P5_S1	3	q	100790151	119490142	714	0.0215	0.5
P5_S1	3	q	119548789	162707049	1603	-0.0053	0.5
P5_S1	3	q	162742975	170237490	294	0.0882	0.5
P5_S1	3	q	170246678	174602072	160	-0.013	0.5
P5_S1	3	q	174610200	177111556	138	0.1015	0.5
P5_S1	3	q	177117844	199318588	959	-0.009	0.5
P5_S1	4	p	63508	35778190	1497	0.0321	0.5
P5_S1	4	p	35816468	40855713	225	-0.0473	0.5
P5_S1	4	p	40870828	48193047	235	0.0337	0.5
P5_S1	4	q	52810363	57898362	220	0.0101	0.5
P5_S1	4	q	57905571	67184018	319	0.1077	0.5
P5_S1	4	q	67221309	90117499	824	0.0066	0.5
P5_S1	4	q	90123147	118926872	919	0.0481	0.5
P5_S1	4	q	118930112	119088126	10	-0.044	0.5898
P5_S1	4	q	119115019	130365626	411	0.0321	0.5
P5_S1	4	q	130557509	138802161	310	0.1108	0.5
P5_S1	4	q	138812901	178407330	1428	0.0377	0.5
P5_S1	4	q	178415154	183863326	292	0.1071	0.6023
P5_S1	4	q	183898667	191164126	353	0.0414	0.5939
P5_S1	5	p	152784	17272093	823	0.0214	0.5
P5_S1	5	p	17278333	31143493	457	0.096	0.5
P5_S1	5	p	31150347	46384240	548	0.0255	0.5
P5_S1	5	q	49493039	129949287	3134	0.0364	0.5
P5_S1	5	q	129953221	180511356	1954	-0.0106	0.5
P5_S1	6	p	120522	29658597	1563	0.0079	0.5
P5_S1	6	p	29760178	32530999	396	-0.0222	0.5
P5_S1	6	p	32532358	32684456	21	-0.0155	0.6038
P5_S1	6	p	32685358	32790893	36	-0.0022	0.5
P5_S1	6	p	32792250	32813226	13	-0.1483	0.6242
P5_S1	6	p	32814376	33198814	121	0.0217	0.5
P5_S1	6	p	33202847	41398697	445	-0.045	0.5
P5_S1	6	p	41451577	44560135	153	-0.1123	0.5
P5_S1	6	p	44565552	57062398	483	0.0208	0.5
P5_S1	6	p	57068571	58878583	23	-0.0028	0.5
P5_S1	6	q	62041993	92575042	1201	0.0384	0.5
P5_S1	6	q	92590182	104382694	494	0.0917	0.5
P5_S1	6	q	104386557	125281905	759	0.0321	0.5
P5_S1	6	q	125296907	170732309	1971	0.0178	0.5
P5_S1	7	p	203357	8389633	335	-0.0359	0.5
P5_S1	7	p	8405688	57908783	2346	0.0298	0.5
P5_S1	7	q	61416760	78063878	521	-0.0287	0.5
P5_S1	7	q	78066487	96643827	665	0.0647	0.5
P5_S1	7	q	96716486	107154473	386	-0.0528	0.5
P5_S1	7	q	107156772	126668452	680	0.0528	0.5
P5_S1	7	q	126673147	158811981	1185	-0.002	0.5
P5_S1	8	p	166818	6024745	500	-0.0399	0.6279
P5_S1	8	p	6027729	13596194	472	-0.1206	0.6195
P5_S1	8	p	13601613	18481480	346	-0.0454	0.6401
P5_S1	8	p	18490246	43506631	998	-0.1188	0.6206
P5_S1	8	q	48515811	82309140	1184	0.3236	0.6744
P5_S1	8	q	82316787	94212383	420	0.3831	0.6827
P5_S1	8	q	94227880	106127877	521	0.2653	0.6722
P5_S1	8	q	106155712	117662107	486	0.4063	0.6787
P5_S1	8	q	117669148	137174426	1135	0.2894	0.6729
P5_S1	8	q	137205203	137907417	34	-0.0532	0.6316
P5_S1	8	q	137912565	138918655	73	0.4106	0.6867
P5_S1	8	q	138934389	146263538	431	0.2612	0.6712
P5_S1	9	p	194201	8065119	608	-0.0145	0.5
P5_S1	9	p	8077483	13545513	327	0.0839	0.5
P5_S1	9	p	13591074	14019965	38	0.0093	0.6418
P5_S1	9	p	14021216	17615002	256	-0.0938	0.6179
P5_S1	9	p	17864093	22407016	263	0.0143	0.5
P5_S1	9	p	22416539	32331611	548	0.08	0.5
P5_S1	9	p	32338024	40793334	251	-0.0576	0.5
P5_S1	9	q	70469923	108818077	1920	0.0043	0.5
P5_S1	9	q	108833246	122890591	812	-0.0081	0.5
P5_S1	9	q	122922855	139887566	793	-0.0411	0.5
P5_S1	10	p	103934	16559769	954	-0.0063	0.5
P5_S1	10	p	16560790	23313116	312	0.0577	0.5
P5_S1	10	p	23318053	39137918	606	-0.0049	0.5
P5_S1	10	q	42661111	52417629	250	-0.0199	0.5
P5_S1	10	q	52447462	69152443	621	0.0574	0.5
P5_S1	10	q	69163246	82459710	469	-0.0447	0.5
P5_S1	10	q	82461812	85615145	129	0.0954	0.5
P5_S1	10	q	85618195	135284293	2046	-0.0031	0.5
P5_S1	11	p	189256	20400451	1026	-0.0061	0.5
P5_S1	11	p	20406183	31791994	469	0.0633	0.5
P5_S1	11	p	31796841	32083514	10	-0.0766	0.5774
P5_S1	11	p	32101257	36955961	198	-0.0387	0.5
P5_S1	11	p	36977187	42391790	134	0.0896	0.5
P5_S1	11	p	42394317	48486235	205	-0.0414	0.5
P5_S1	11	p	48503251	51385578	53	0.0161	0.5
P5_S1	11	q	54558125	79195511	800	-0.0333	0.5
P5_S1	11	q	79204119	95671125	685	0.0194	0.5
P5_S1	11	q	95675108	106622901	531	0.0676	0.5
P5_S1	11	q	106625752	134435899	1279	-0.0124	0.5
P5_S1	12	p	64079	33991655	1641	0.0075	0.5
P5_S1	12	p	34008675	34168209	10	0.1149	0.5751
P5_S1	12	q	37304940	44080698	248	0.0404	0.5
P5_S1	12	q	44098347	56966638	458	-0.0361	0.5
P5_S1	12	q	56974979	60042917	97	0.0861	0.5
P5_S1	12	q	60056956	61644485	88	0.0205	0.5
P5_S1	12	q	61665783	90664816	980	0.0393	0.5
P5_S1	12	q	90688206	124222355	1425	-0.0303	0.5
P5_S1	12	q	124230310	132288869	425	0.0096	0.5
P5_S1	13	q	18132747	34501879	782	-0.0129	0.5
P5_S1	13	q	34566840	38936354	207	0.0726	0.5
P5_S1	13	q	38938785	52972416	492	-0.0214	0.5
P5_S1	13	q	52992734	65987094	455	0.0878	0.5
P5_S1	13	q	65989274	66242703	11	-0.0754	0.5797
P5_S1	13	q	66250646	71928683	215	0.1177	0.5
P5_S1	13	q	71993272	94339885	930	0.0689	0.5
P5_S1	13	q	94341946	100717957	287	-0.0218	0.5
P5_S1	13	q	100750543	113927626	660	0.0406	0.5
P5_S1	14	q	19375271	24580763	281	-0.0577	0.5
P5_S1	14	q	24606211	29615345	198	0.0828	0.5
P5_S1	14	q	29749214	47550052	711	0.0415	0.5
P5_S1	14	q	47746177	62638241	536	0.0127	0.5
P5_S1	14	q	62667297	77871109	640	-0.0533	0.5
P5_S1	14	q	77910936	88008405	397	0.0645	0.5
P5_S1	14	q	88016375	106345097	729	-0.0322	0.5
P5_S1	15	q	20340385	99911601	3058	-0.0011	0.5
P5_S1	16	p	147611	26930922	1113	-0.0255	0.5
P5_S1	16	p	26935160	35043404	145	-0.0862	0.5
P5_S1	16	q	45318216	55582163	377	0.0024	0.5
P5_S1	16	q	55587063	57568002	97	-0.0961	0.5
P5_S1	16	q	57588001	64462488	260	0.0796	0.5
P5_S1	16	q	64480817	88668856	1196	-0.015	0.5
P5_S1	17	p	51088	10686844	581	-0.0902	0.5
P5_S1	17	p	10687026	22138035	425	-0.019	0.5
P5_S1	17	q	22434766	26289747	111	9.00E-04	0.5
P5_S1	17	q	26758833	47212755	697	0.0141	0.6125
P5_S1	17	q	47241051	50236682	96	0.14	0.6369
P5_S1	17	q	50273901	63960717	423	0.0236	0.6128
P5_S1	17	q	63977175	67326448	148	0.1372	0.6367
P5_S1	17	q	67336156	78220928	524	0.0091	0.5
P5_S1	18	p	149382	15073063	777	0.0064	0.5
P5_S1	18	q	16863578	22880887	263	-0.018	0.5
P5_S1	18	q	23130927	40454962	653	0.058	0.5
P5_S1	18	q	40464806	59941864	1071	-0.0057	0.5
P5_S1	18	q	59950667	70184882	593	0.0839	0.5
P5_S1	18	q	70193967	76108775	379	0.0039	0.5
P5_S1	19	p	218039	24183904	925	-0.0724	0.5
P5_S1	19	q	32585501	63776118	1283	-0.0414	0.5
P5_S1	20	p	11799	6129948	359	-0.0364	0.5
P5_S1	20	p	6162234	26172651	969	0.0357	0.5
P5_S1	20	q	29853708	62331424	1407	-0.0237	0.5
P5_S1	21	p	9993822	9993822	1	-0.0658	0.5693
P5_S1	21	q	13446559	46919231	1933	0.0226	0.5
P5_S1	22	q	15412698	49518559	1972	-0.0383	0.5
P5_S2	1	p	766409	22215885	868	0.0952	0.9626
P5_S2	1	p	22350080	121050881	3407	-0.0151	0.5
P5_S2	1	q	143810619	157848011	335	-0.0018	0.5
P5_S2	1	q	157878670	162747864	212	0.0936	0.5
P5_S2	1	q	162758121	170030172	335	0.0502	0.5
P5_S2	1	q	170055405	246522135	2990	-0.0128	0.5
P5_S2	2	p	91514	44610721	2062	0.142	0.6065
P5_S2	2	p	44621706	51952502	454	-0.112	0.5
P5_S2	2	p	52076900	52528250	28	0.1653	0.6342
P5_S2	2	p	52545105	53673956	61	0.0666	0.5
P5_S2	2	p	53690864	65365572	521	-0.1364	0.5
P5_S2	2	p	65400383	69187204	210	1.00E-04	0.5
P5_S2	2	p	69196037	71600940	78	-0.104	0.5
P5_S2	2	p	71610153	75061340	93	0.1955	0.6336
P5_S2	2	p	75117537	79604099	206	0.0043	0.5
P5_S2	2	p	79622239	79943327	33	0.1078	0.5
P5_S2	2	p	79960523	88906246	290	-0.0255	0.5
P5_S2	2	q	95352576	200343162	3511	-0.0924	0.5
P5_S2	2	q	200346754	216054293	577	-0.1379	0.5
P5_S2	2	q	216061370	230304596	618	-0.0877	0.5
P5_S2	2	q	230397265	242625553	605	-0.3793	0.9325
P5_S2	3	p	329290	47027941	2040	0.0726	0.5
P5_S2	3	p	47045501	90282449	1458	0.001	0.5
P5_S2	3	q	95366330	199318588	4040	-0.0066	0.5
P5_S2	4	p	63508	48193047	1959	-0.0285	0.5
P5_S2	4	q	52810363	103029185	1828	-0.0365	0.5
P5_S2	4	q	103037090	103420844	28	-0.1704	0.5683
P5_S2	4	q	103431887	191164126	3224	-0.0387	0.5
P5_S2	5	p	152784	46384240	1829	-0.0211	0.5
P5_S2	5	q	49493039	49803516	15	-0.136	0.5767
P5_S2	5	q	49822354	180511356	5067	-0.0303	0.5
P5_S2	6	p	120522	29760178	1562	-0.0173	0.5
P5_S2	6	p	29806800	33198814	588	-0.015	0.5
P5_S2	6	p	33202847	58878583	1106	-0.0176	0.5
P5_S2	6	q	62041993	170732309	4425	-0.0246	0.5
P5_S2	7	p	203357	57908783	2682	0.0248	0.5
P5_S2	7	q	61416760	158811981	3430	-0.0459	0.5
P5_S2	8	p	166818	13596194	972	-0.4021	0.937
P5_S2	8	p	13601613	15229864	125	-0.5182	0.9464
P5_S2	8	p	15270815	43506631	1218	-0.4083	0.938
P5_S2	8	q	48515811	82468809	1188	0.508	0.7709
P5_S2	8	q	82480411	106194647	947	0.5153	0.7733
P5_S2	8	q	106205494	123591503	783	0.541	0.7779
P5_S2	8	q	123606196	137174426	828	0.4792	0.7681
P5_S2	8	q	137205203	137907417	34	-0.4162	0.9375
P5_S2	8	q	137912565	146263538	504	0.5166	0.7662
P5_S2	9	p	194201	13545513	933	-0.0497	0.5
P5_S2	9	p	13591074	17615002	294	-0.4638	0.9397
P5_S2	9	p	17864093	40793334	1063	-0.0473	0.5
P5_S2	9	q	70469923	139887566	3530	-0.0247	0.5
P5_S2	10	p	103934	1764564	93	0.0891	0.5
P5_S2	10	p	1769498	2190634	38	0.144	0.5779
P5_S2	10	p	2198519	39137918	1739	0.0271	0.5
P5_S2	10	q	42661111	135284293	3511	0.0089	0.5
P5_S2	11	p	189256	49127350	2063	-0.0523	0.5
P5_S2	11	p	49155500	49357701	10	0.0724	0.6089
P5_S2	11	p	49379241	51385578	25	-0.0895	0.5
P5_S2	11	q	54558125	55486327	29	-0.1199	0.5
P5_S2	11	q	55516815	134435899	3260	-0.0207	0.5
P5_S2	12	p	64079	34168209	1657	-0.0492	0.5
P5_S2	12	q	37304940	39903724	98	-0.0599	0.5
P5_S2	12	q	39917372	40080757	10	-0.1679	0.604
P5_S2	12	q	40087160	52384399	439	-0.0276	0.5
P5_S2	12	q	52388125	132288869	3169	-0.0158	0.5
P5_S2	13	q	18132747	113927626	4047	-0.0321	0.5
P5_S2	14	q	19375271	106345097	3497	-0.0575	0.5
P5_S2	15	q	20340385	99911601	3056	-0.0206	0.5
P5_S2	16	p	147611	35043404	1255	-0.0036	0.5
P5_S2	16	q	45318216	88668856	1928	0.002	0.5
P5_S2	17	p	51088	17944570	908	-0.0463	0.9575
P5_S2	17	p	17949827	18831487	24	-0.2148	0.9323
P5_S2	17	p	19136024	19586530	12	-0.2635	0.801
P5_S2	17	p	19592074	20076808	14	-0.4061	0.8476
P5_S2	17	p	20078301	21696080	34	0.2983	0.6774
P5_S2	17	p	21734906	22138035	11	0.2363	0.6258
P5_S2	17	q	22434766	23211013	34	0.1999	0.6343
P5_S2	17	q	23225140	24112055	10	0.3962	0.758
P5_S2	17	q	24119611	25600202	37	0.8385	0.8871
P5_S2	17	q	25641782	25902943	10	0.2715	0.6997
P5_S2	17	q	25976412	26289747	20	0.8696	0.9049
P5_S2	17	q	26758833	27126902	26	0.7288	0.8503
P5_S2	17	q	27148090	29068391	69	0.0441	0.5
P5_S2	17	q	29089168	29191093	12	0.5914	0.8866
P5_S2	17	q	29269981	31096668	79	-0.0234	0.5
P5_S2	17	q	31301319	31979521	14	0.346	0.7367
P5_S2	17	q	32009991	33866474	51	0.8013	0.8915
P5_S2	17	q	33960831	34379448	30	0.064	0.5
P5_S2	17	q	34412306	34863649	14	0.4566	0.7568
P5_S2	17	q	34948235	35236409	12	1.086	0.9078
P5_S2	17	q	35282160	57557764	733	-0.0104	0.5
P5_S2	17	q	57581786	78220928	856	0.0346	0.5
P5_S2	18	p	149382	15073063	776	-0.0681	0.5
P5_S2	18	q	16863578	21590579	161	-0.1064	0.5
P5_S2	18	q	21621529	21844201	22	0.2973	0.6598
P5_S2	18	q	22079855	22793780	76	0.0513	0.5
P5_S2	18	q	22813428	76108775	2702	-0.1576	0.5
P5_S2	19	p	218039	24183904	926	-0.0043	0.5
P5_S2	19	q	32585501	50974343	686	-0.0054	0.5
P5_S2	19	q	50986350	63776118	597	0.1363	0.5
P5_S2	20	p	11799	26172651	1330	0.0023	0.5
P5_S2	20	q	29853708	62331424	1407	0.0101	0.5
P5_S2	21	p	9993822	9993822	1	-0.0147	0.6049
P5_S2	21	q	13446559	20806826	384	0.0148	0.5
P5_S2	21	q	20822026	46919231	1551	-0.0252	0.5
P5_S2	22	q	15412698	49518559	1969	0.0383	0.5
P5_S3	1	p	766409	5629749	226	0.2614	0.9633
P5_S3	1	p	5630525	20275354	567	0.1824	0.9658
P5_S3	1	p	20281961	22215885	75	-0.0462	0.9495
P5_S3	1	p	22350080	29301591	213	-0.0402	0.5
P5_S3	1	p	29347928	52118348	762	-0.0192	0.5
P5_S3	1	p	52148265	53197848	31	-0.2532	0.5
P5_S3	1	p	53275870	71059535	699	0.012	0.5
P5_S3	1	p	71067130	90766952	598	0.0938	0.5
P5_S3	1	p	90833710	101862854	465	0.0236	0.5
P5_S3	1	p	102046864	108359050	193	0.1284	0.5
P5_S3	1	p	108359228	117073091	323	-0.0284	0.5
P5_S3	1	p	117095286	117523068	14	0.0898	0.5903
P5_S3	1	p	117560848	121050881	115	0.0419	0.5
P5_S3	1	q	143810619	155328988	235	-0.0895	0.5
P5_S3	1	q	155345754	183983587	1098	-0.0026	0.5
P5_S3	1	q	184033149	198010765	452	0.1149	0.5
P5_S3	1	q	198045579	211845819	531	-0.0483	0.5
P5_S3	1	q	211860351	221151954	398	0.0763	0.5
P5_S3	1	q	221191539	246522135	1157	-0.025	0.5
P5_S3	2	p	91514	10485346	523	0.0471	0.5
P5_S3	2	p	10493875	12348891	133	-0.0836	0.5
P5_S3	2	p	12362956	23270059	407	0.0559	0.5
P5_S3	2	p	23283361	29987967	267	-0.0697	0.5
P5_S3	2	p	30007979	30394337	10	-0.0518	0.5962
P5_S3	2	p	30402932	38516746	451	-0.0059	0.5
P5_S3	2	p	38519528	38983439	17	-0.2372	0.5
P5_S3	2	p	38989431	41709591	126	0.057	0.5
P5_S3	2	p	41712494	49212159	406	-0.0408	0.5
P5_S3	2	p	49213180	53232993	246	0.1248	0.5
P5_S3	2	p	53238004	60667970	372	0.0216	0.5
P5_S3	2	p	60678945	65879935	199	-0.0859	0.5
P5_S3	2	p	65893506	75359507	373	0.0056	0.5
P5_S3	2	p	75371880	84201983	390	0.0926	0.5
P5_S3	2	p	84202139	88906246	117	-0.0745	0.5
P5_S3	2	q	95352576	114592887	605	-0.0215	0.5
P5_S3	2	q	114716175	137617724	700	0.0281	0.5
P5_S3	2	q	137620484	168866219	1164	0.0778	0.5
P5_S3	2	q	168866243	180044166	446	-0.0162	0.5
P5_S3	2	q	180112598	196844051	539	0.0711	0.5
P5_S3	2	q	197783710	200346754	64	0.2789	0.6556
P5_S3	2	q	200385171	231958642	1257	-0.3715	0.9223
P5_S3	2	q	231976556	232551433	20	-0.6627	0.8991
P5_S3	2	q	232558047	242625553	520	-0.3469	0.9184
P5_S3	3	p	329290	8605318	498	0.3238	0.6567
P5_S3	3	p	8616133	18358026	417	0.2196	0.656
P5_S3	3	p	18360736	31522700	559	0.3371	0.655
P5_S3	3	p	31527844	33534087	90	0.1516	0.658
P5_S3	3	p	33549244	47027941	474	0.2677	0.6548
P5_S3	3	p	47045501	52452120	84	0.0984	0.666
P5_S3	3	p	52507158	56760596	178	0.0267	0.5
P5_S3	3	p	56771220	58533809	81	-0.1463	0.5
P5_S3	3	p	58536588	71448061	613	0.0433	0.5
P5_S3	3	p	71454424	73738679	133	-0.0613	0.5
P5_S3	3	p	73744034	90282449	367	0.109	0.5
P5_S3	3	q	95366330	119548789	888	0.0551	0.5
P5_S3	3	q	119563715	162707049	1603	0.0055	0.5
P5_S3	3	q	162742975	170862491	324	0.1154	0.5
P5_S3	3	q	170878764	174238555	122	-0.0349	0.5
P5_S3	3	q	174249516	178135834	185	0.1077	0.5
P5_S3	3	q	178157980	183908902	156	-0.005	0.5
P5_S3	3	q	183915338	188102637	214	-0.1179	0.5
P5_S3	3	q	188385334	195461141	403	0.0535	0.5
P5_S3	3	q	195464552	199318588	144	-0.1048	0.5
P5_S3	4	p	63508	3320046	90	-0.1114	0.5
P5_S3	4	p	3346100	3614755	10	0.0722	0.6163
P5_S3	4	p	3629372	24386080	937	-0.0148	0.5
P5_S3	4	p	24393666	26669873	116	-0.1147	0.5
P5_S3	4	p	26739618	37021862	385	0.0732	0.5
P5_S3	4	p	37025735	39020335	79	-0.1076	0.5
P5_S3	4	p	39068335	40616296	92	-0.2855	0.5
P5_S3	4	p	40626469	48193047	244	-0.0061	0.5
P5_S3	4	q	52810363	57923639	225	-0.0603	0.5
P5_S3	4	q	57929058	74031670	512	0.0723	0.5
P5_S3	4	q	74039112	87851696	500	-0.0253	0.5
P5_S3	4	q	87855075	90294407	140	-0.1209	0.5
P5_S3	4	q	90351493	130365626	1329	-0.0116	0.5
P5_S3	4	q	130557509	139733030	347	0.0646	0.5
P5_S3	4	q	139749099	155580694	481	-0.0628	0.5
P5_S3	4	q	155590696	183920539	1197	0.0026	0.5
P5_S3	4	q	183921198	191164126	351	-0.0751	0.5
P5_S3	5	p	152784	17776087	836	0.0094	0.5
P5_S3	5	p	17780897	31309734	452	0.0801	0.5
P5_S3	5	p	31312396	35215350	149	-0.09	0.5
P5_S3	5	p	35224201	45941754	373	0.0586	0.5
P5_S3	5	p	45990384	46384240	17	-0.2703	0.5
P5_S3	5	q	49493039	52752246	144	0.0686	0.5
P5_S3	5	q	52756313	80808716	1105	-0.0433	0.5
P5_S3	5	q	80849681	180511356	3839	-0.0283	0.5
P5_S3	6	p	120522	22126560	1161	-0.018	0.5
P5_S3	6	p	22144846	24125887	134	0.1177	0.5
P5_S3	6	p	24131829	30424959	270	-0.0136	0.5
P5_S3	6	p	30906452	41881300	1053	-0.0487	0.5
P5_S3	6	p	41892072	43844367	83	-0.1912	0.5
P5_S3	6	p	43850557	58878583	553	0.0313	0.5
P5_S3	6	q	62041993	85639025	847	0.076	0.5
P5_S3	6	q	85645351	91275728	290	-0.0314	0.5
P5_S3	6	q	91295647	104584823	567	0.1154	0.5
P5_S3	6	q	104591493	112141695	255	-0.0471	0.5
P5_S3	6	q	112144306	129830158	621	0.068	0.5
P5_S3	6	q	129903085	139877382	395	-0.0128	0.5
P5_S3	6	q	139899986	170732309	1450	0.0152	0.5
P5_S3	7	p	203357	4377735	144	-0.0403	0.5
P5_S3	7	p	4385245	7007000	99	-0.2257	0.5
P5_S3	7	p	7129967	21358992	794	0.0989	0.5
P5_S3	7	p	21410241	57908783	1643	0.0203	0.5
P5_S3	7	q	61416760	68645837	179	-0.1786	0.5
P5_S3	7	q	68753138	69847573	62	0.0427	0.5
P5_S3	7	q	69858710	75161142	130	-0.1923	0.5
P5_S3	7	q	75175580	75430861	10	-0.4027	0.5834
P5_S3	7	q	75445544	77545493	82	-0.0707	0.5
P5_S3	7	q	77624210	96884868	726	0.0871	0.5
P5_S3	7	q	96903894	101853878	173	-0.1981	0.5
P5_S3	7	q	101863567	108135702	263	-0.0328	0.5
P5_S3	7	q	108163175	126711989	633	0.0831	0.5
P5_S3	7	q	126720180	131647071	133	-0.1339	0.5
P5_S3	7	q	131657919	137585297	225	0.0398	0.5
P5_S3	7	q	137592748	140770755	99	-0.1538	0.5
P5_S3	7	q	140779312	147594949	223	0.0389	0.5
P5_S3	7	q	147611859	148649908	48	-0.1948	0.5
P5_S3	7	q	148659724	158811981	450	-0.0129	0.5
P5_S3	8	p	166818	6809027	557	-0.327	0.9201
P5_S3	8	p	6811301	8143918	10	-0.3648	0.8755
P5_S3	8	p	8149069	20831575	911	-0.3535	0.9223
P5_S3	8	p	20832222	43506631	837	-0.3989	0.9181
P5_S3	8	q	48515811	82025924	1162	0.303	0.6589
P5_S3	8	q	82035863	94253315	447	0.3764	0.6654
P5_S3	8	q	94258095	104207762	458	0.2271	0.6607
P5_S3	8	q	104213095	118788140	590	0.3733	0.6612
P5_S3	8	q	118793341	137174426	1089	0.2796	0.6571
P5_S3	8	q	137205203	137907417	34	-0.2402	0.9249
P5_S3	8	q	137912565	146263538	504	0.2809	0.6576
P5_S3	9	p	194201	6407677	450	-0.0113	0.5
P5_S3	9	p	6445048	6932146	37	-0.2656	0.5
P5_S3	9	p	6946850	13545513	443	0.0768	0.5
P5_S3	9	p	13591074	14810223	106	-0.2858	0.9258
P5_S3	9	p	14814286	15660445	55	-0.4941	0.9068
P5_S3	9	p	15695479	17615002	133	-0.3588	0.9227
P5_S3	9	p	17864093	22421172	266	-0.009	0.5
P5_S3	9	p	22910664	32331611	545	0.1028	0.5
P5_S3	9	p	32338024	40793334	248	-0.0949	0.5
P5_S3	9	q	70469923	102792999	1616	-0.0304	0.5
P5_S3	9	q	102809194	106084879	194	0.0869	0.5
P5_S3	9	q	106095661	122601677	918	-0.0259	0.5
P5_S3	9	q	122618785	133642570	487	-0.1028	0.5
P5_S3	9	q	133670353	139887566	315	-0.0348	0.5
P5_S3	10	p	103934	5677656	326	0.0518	0.5
P5_S3	10	p	5679913	8603599	242	-0.0577	0.5
P5_S3	10	p	8603852	10872947	92	0.104	0.5
P5_S3	10	p	10879974	16761502	308	-0.1038	0.5
P5_S3	10	p	16786542	39137918	907	-0.0304	0.5
P5_S3	10	q	42661111	53168114	299	0.0331	0.5
P5_S3	10	q	53225999	61139142	272	0.1302	0.5
P5_S3	10	q	61164043	69200684	301	0.0321	0.5
P5_S3	10	q	69423626	70950113	46	-0.2469	0.5
P5_S3	10	q	70990949	128711626	2224	-0.0089	0.5
P5_S3	10	q	128742746	135284293	370	0.0479	0.5
P5_S3	11	p	189256	20723082	1054	-0.0113	0.5
P5_S3	11	p	20737580	31791994	442	0.1003	0.5
[truncated: 5,845 more rows]
