# Supplementary material for: Recurring urothelial carcinomas show genomic rearrangements incompatible with a direct relationship
Source: Sci Rep. 2020 Nov 11;10:19539. doi: 10.1038/s41598-020-75854-4 (PMC7658206; doi:10.1038/s41598-020-75854-4)
Supplement: Supplementary file 3 — Supplementary Information 3. [file 41598_2020_75854_MOESM3_ESM.xlsx]

## Sheet: Supp. Table 1 - Sample Charact.
Sample_id	Patient_id	Stage	Grade	Days from initial tumor	Copy number data	Mutation data	GEX data	Molecular subtype (Lund Taxonomy)
P1_S1	P1	Ta	G3	0	YES	YES	YES	Uro
P1_S2	P1	T1	G2	222	YES	YES	YES	Uro
P2_S1	P2	T2	G3	0	YES	YES	YES	Ba/Sq
P2_S2	P2	T2	G3	225	YES	YES	YES	Ba/Sq
P3_S1	P3	T1	G2	0	YES	Not available	YES	Uro
P3_S2	P3	T1	G3	236	YES	Not available	YES	Uro
P4_S1	P4	Ta	G2	0	YES	YES	YES	Uro
P4_S2	P4	Ta	G1	363	YES	YES	YES	Uro
P5_S1	P5	Ta	G2	0	YES	YES	YES	Uro
P5_S2	P5	T1	G2	94	YES	YES	YES	Uro
P5_S3	P5	T1	G3	238	YES	YES	YES	Uro
P5_S4	P5	T1	G2	367	YES	YES	YES	Uro
P6_S1	P6	Ta	G2	0	YES	YES	YES	Uro
P6_S2	P6	Ta	G1	371	YES	YES	YES	Uro
P7_S1	P7	T1	G3	0	YES	Not available	YES	Uro
P7_S2	P7	T1	G3	320	YES	Not available	YES	Uro
P7_S3	P7	T1	G3	502	YES	Not available	YES	Uro
P8_S1	P8	Ta	G2	0	YES	YES	YES	Uro
P8_S2	P8	Ta	G2	670	YES	YES	YES	Uro
P9_S1	P9	T1	G3	0	YES	Not available	YES	GU (GU by IHC)
P9_S2	P9	T2	G3	279	YES	YES	YES	Mes (GU by IHC)
P9_S3	P9	T2	G3	754	YES	YES	YES	Mes (GU by IHC)
P10_S1	P10	T1	G2	0	YES	YES	YES	Uro
P10_S2	P10	T1	G3	143	YES	Not available	YES	Uro
P10_S3	P10	T2	G3	786	YES	YES	YES	Uro
P11_S1	P11	Ta	G2	0	YES	Not available	YES	Uro
P11_S2	P11	Tx	Gx	1034	YES	Not available	YES	Uro
P12_S1	P12	Ta	G2	0	YES	Not available	YES	Uro
P12_S2	P12	Ta	G1	1322	YES	Not available	YES	Uro
P13_S1a	P13	Ta	G1	0	YES	Not available	YES	Uro
P13_S1b	P13	Ta	G2	0	YES	Not available	YES	Uro
P14_S1a	P14	T2	G3	0	YES	Not available	YES	GU
P14_S1b	P14	T2	G3	0	YES	Not available	YES	GU
P15_S1a	P15	T1	G3	0	YES	Not available	YES	Uro
P15_S1b	P15	T1	G3	0	YES	Not available	YES	Uro
P16_S1	P16	Ta	G2	0	YES	Not available	Not available	Not available
P16_S2a	P16	Ta	G2	208	YES	Not available	YES	Uro
P16_S2b	P16	Ta	G1	208	YES	Not available	YES	Uro
P16_S2c	P16	Ta	G1	208	YES	Not available	YES	Uro
P17_S1	P17	Ta	G2	0	YES	YES	YES	Uro
P17_S2a	P17	Ta	G1	267	YES	YES	YES	Uro
P17_S2b	P17	Ta	G1	267	YES	YES	YES	Uro
P17_S2c	P17	Ta	G1	267	YES	YES	YES	Uro
P17_S3a	P17	Ta	G2	412	YES	YES	YES	Uro
P17_S3b	P17	Ta	G2	412	YES	YES	YES	Uro
P17_S3c	P17	Ta	G1	412	YES	YES	Not available	Not available
P18_S1a	P18	Ta	G1	0	YES	Not available	YES	Uro
P18_S1b	P18	PUNLMP		0	YES	YES	YES	Uro
P18_S2	P18	Ta	G2	567	YES	YES	YES	Uro
